# Supplementary material for: Evidence for coordinate CTCF and histone H3.3 activities in K27M diffuse midline gliomas
Source: Acta Neuropathol Commun. 2026 May 2;14:132. doi: 10.1186/s40478-026-02290-2 (PMC13288838; doi:10.1186/s40478-026-02290-2)
Supplement: Supplementary file 2 — Supplementary Material 2 [file 40478_2026_2290_MOESM2_ESM.xlsx]

## Sheet: Sheet1
Sample	SEACR peaks
CTCF_IN	--
siCTCF H3.3 rep1	15122
siCTCF H3.3 rep2	14921
siCTCF H3K27me3 rep1	13517
siCTCF H3K27me3 rep2	14419
SCR_IN	--
Scramble H3.3 rep1	15468
Scramble H3.3 rep2	18016
Scramble H3K27me3 rep1	12081
Scramble H3K27me3 rep2	14914
