# Supplementary material for: Evidence for coordinate CTCF and histone H3.3 activities in K27M diffuse midline gliomas
Source: Acta Neuropathol Commun. 2026 May 2;14:132. doi: 10.1186/s40478-026-02290-2 (PMC13288838; doi:10.1186/s40478-026-02290-2)
Supplement: Supplementary file 4 — Supplementary Material 4 [file 40478_2026_2290_MOESM4_ESM.xlsx]

## Sheet: LineXVII_BD_motifs
Motif Name	Consensus	P-value	Log P-value	q-value (Benjamini)	# of Target Sequences with Motif(of 1477)	% of Target Sequences with Motif	# of Background Sequences with Motif(of 94205)	% of Background Sequences with Motif
NFY(CCAAT)/Promoter/Homer	RGCCAATSRG	1e-58	-134.8	0	300	0.2031	6792.2	0.0721
Sp5(Zf)/mES-Sp5.Flag-ChIP-Seq(GSE72989)/Homer	RGKGGGCGGAGC	1e-44	-102.8	0	761	0.5152	31677.2	0.3364
Klf15(Zf)/Liver-Klf15-ChIP-Seq(GSE166083)/Homer	RGGGGGCGGGGC	1e-35	-81.97	0	694	0.4699	29489.9	0.3132
KLF17(Zf)/2cell-Klf17-CutnTag(GSE211845)/Homer	GCYCCGCCCCYH	1e-35	-81.87	0	593	0.4015	23761.7	0.2523
Sp2(Zf)/HEK293-Sp2.eGFP-ChIP-Seq(Encode)/Homer	YGGCCCCGCCCC	1e-30	-70.78	0	853	0.5775	40180.3	0.4267
KLF14(Zf)/HEK293-KLF14.GFP-ChIP-Seq(GSE58341)/Homer	RGKGGGCGKGGC	1e-29	-67.74	0	930	0.6297	45421.2	0.4823
Fli1(ETS)/CD8-FLI-ChIP-Seq(GSE20898)/Homer	NRYTTCCGGH	1e-28	-65.29	0	425	0.2877	16047.6	0.1704
ELF1(ETS)/Jurkat-ELF1-ChIP-Seq(SRA014231)/Homer	AVCCGGAAGT	1e-27	-63.79	0	321	0.2173	10927.1	0.116
Elk1(ETS)/Hela-Elk1-ChIP-Seq(GSE31477)/Homer	HACTTCCGGY	1e-26	-60.82	0	339	0.2295	12006.5	0.1275
KLF1(Zf)/HUDEP2-KLF1-CutnRun(GSE136251)/Homer	VDGGGYGGGGCY	1e-26	-60.8	0	607	0.411	26416.4	0.2805
ETS(ETS)/Promoter/Homer	AACCGGAAGT	1e-25	-58.63	0	219	0.1483	6494.6	0.069
Elk4(ETS)/Hela-Elk4-ChIP-Seq(GSE31477)/Homer	NRYTTCCGGY	1e-25	-58.32	0	339	0.2295	12181.4	0.1294
ETV4(ETS)/HepG2-ETV4-ChIP-Seq(ENCODE)/Homer	ACCGGAAGTG	1e-24	-55.62	0	441	0.2986	17680.2	0.1877
Sp1(Zf)/Promoter/Homer	GGCCCCGCCCCC	1e-23	-54.24	0	408	0.2762	16044.7	0.1704
ETV1(ETS)/GIST48-ETV1-ChIP-Seq(GSE22441)/Homer	AACCGGAAGT	1e-22	-52.76	0	402	0.2722	15853.8	0.1684
Elf4(ETS)/BMDM-Elf4-ChIP-Seq(GSE88699)/Homer	ACTTCCKGKT	1e-22	-52.65	0	304	0.2058	10848.2	0.1152
GABPA(ETS)/Jurkat-GABPa-ChIP-Seq(GSE17954)/Homer	RACCGGAAGT	1e-21	-49.47	0	315	0.2133	11631.2	0.1235
KLF5(Zf)/LoVo-KLF5-ChIP-Seq(GSE49402)/Homer	DGGGYGKGGC	1e-20	-47.29	0	703	0.476	33555.7	0.3563
ETS1(ETS)/Jurkat-ETS1-ChIP-Seq(GSE17954)/Homer	ACAGGAAGTG	1e-20	-46.74	0	317	0.2146	11946	0.1269
ERG(ETS)/VCaP-ERG-ChIP-Seq(GSE14097)/Homer	ACAGGAAGTG	1e-19	-44.56	0	371	0.2512	14936.9	0.1586
Etv2(ETS)/ES-ER71-ChIP-Seq(GSE59402)/Homer	NNAYTTCCTGHN	1e-17	-40.02	0	247	0.1672	8961.4	0.0952
Lhx6/Neurons-Lhx6-ChIP-seq(GSE85704)/Homer	YCCTRATTAG	1e-16	-39.05	0	164	0.111	5104.8	0.0542
Ronin(THAP)/ES-Thap11-ChIP-Seq(GSE51522)/Homer	RACTACAACTCCCAGVAKGC	1e-15	-36.3	0	59	0.0399	1043.3	0.0111
GFY-Staf(?,Zf)/Promoter/Homer	RACTACAATTCCCAGAAKGC	1e-15	-35	0	64	0.0433	1240.8	0.0132
ELF5(ETS)/T47D-ELF5-ChIP-Seq(GSE30407)/Homer	ACVAGGAAGT	1e-14	-33.2	0	174	0.1178	5927.4	0.0629
KLF3(Zf)/MEF-Klf3-ChIP-Seq(GSE44748)/Homer	NRGCCCCRCCCHBNN	1e-14	-32.64	0	352	0.2383	15098.4	0.1603
ZNF148(Zf)/MDAMB231-ZNF148-ChIP-Seq(GSE147020)/Homer	CCCCTCCCCCAC	1e-13	-31.97	0	371	0.2512	16212.2	0.1722
Maz(Zf)/HepG2-Maz-ChIP-Seq(GSE31477)/Homer	GGGGGGGG	1e-12	-29.45	0	748	0.5064	38802.7	0.4121
Atf2(bZIP)/3T3L1-Atf2-ChIP-Seq(GSE56872)/Homer	NRRTGACGTCAT	1e-12	-29.35	0	85	0.0575	2214	0.0235
CRE(bZIP)/Promoter/Homer	CSGTGACGTCAC	1e-12	-27.75	0	113	0.0765	3475.9	0.0369
En1(Homeobox)/SUM149-EN1-ChIP-Seq(GSE120957)/Homer	NDCTAATTAS	1e-11	-27.29	0	158	0.107	5583.3	0.0593
EHF(ETS)/LoVo-EHF-ChIP-Seq(GSE49402)/Homer	AVCAGGAAGT	1e-11	-27.17	0	257	0.174	10593.6	0.1125
Klf9(Zf)/GBM-Klf9-ChIP-Seq(GSE62211)/Homer	GCCACRCCCACY	1e-11	-26.97	0	266	0.1801	11088.5	0.1178
GFY(?)/Promoter/Homer	ACTACAATTCCC	1e-11	-26.97	0	55	0.0372	1162.8	0.0123
CREB5(bZIP)/LNCaP-CREB5.V5-ChIP-Seq(GSE137775)/Homer	VVATGACGTCAT	1e-11	-26.6	0	69	0.0467	1694.3	0.018
Atf1(bZIP)/K562-ATF1-ChIP-Seq(GSE31477)/Homer	GATGACGTCA	1e-11	-26.47	0	136	0.0921	4600.9	0.0489
KLF6(Zf)/PDAC-KLF6-ChIP-Seq(GSE64557)/Homer	MKGGGYGTGGCC	1e-11	-26.15	0	555	0.3758	27564.9	0.2927
NRF1(NRF)/MCF7-NRF1-ChIP-Seq(Unpublished)/Homer	CTGCGCATGCGC	1e-11	-26.07	0	191	0.1293	7301.4	0.0775
NRF(NRF)/Promoter/Homer	STGCGCATGCGC	1e-11	-25.5	0	171	0.1158	6354.7	0.0675
EWS:FLI1-fusion(ETS)/SK_N_MC-EWS:FLI1-ChIP-Seq(SRA014231)/Homer	VACAGGAAAT	1e-10	-24.18	0	165	0.1117	6167.9	0.0655
ELF3(ETS)/PDAC-ELF3-ChIP-Seq(GSE64557)/Homer	ANCAGGAAGT	1e-09	-22.61	0	128	0.0867	4494.4	0.0477
PU.1-IRF(ETS:IRF)/Bcell-PU.1-ChIP-Seq(GSE21512)/Homer	MGGAAGTGAAAC	1e-09	-21.75	0	208	0.1408	8583	0.0911
Atf7(bZIP)/3T3L1-Atf7-ChIP-Seq(GSE56872)/Homer	NGRTGACGTCAY	1e-08	-19.98	0	100	0.0677	3364.6	0.0357
WT1(Zf)/Kidney-WT1-ChIP-Seq(GSE90016)/Homer	MCTCCCMCRCAB	1e-08	-19.51	0	290	0.1963	13279.4	0.141
NFIL3(bZIP)/HepG2-NFIL3-ChIP-Seq(Encode)/Homer	VTTACGTAAYNNNNN	1e-08	-19.46	0	73	0.0494	2184	0.0232
c-Jun-CRE(bZIP)/K562-cJun-ChIP-Seq(GSE31477)/Homer	ATGACGTCATCY	1e-08	-19.04	0	64	0.0433	1822.3	0.0194
Smad3(MAD)/NPC-Smad3-ChIP-Seq(GSE36673)/Homer	TWGTCTGV	1e-07	-18.03	0	389	0.2634	19128.1	0.2031
JunD(bZIP)/K562-JunD-ChIP-Seq/Homer	ATGACGTCATCN	1e-07	-16.99	0	38	0.0257	873.8	0.0093
Zfp281(Zf)/ES-Zfp281-ChIP-Seq(GSE81042)/Homer	CCCCTCCCCCAC	1e-07	-16.71	0	123	0.0833	4726.5	0.0502
PU.1(ETS)/ThioMac-PU.1-ChIP-Seq(GSE21512)/Homer	AGAGGAAGTG	1e-07	-16.47	0	94	0.0636	3332.3	0.0354
Hoxa9(Homeobox)/ChickenMSG-Hoxa9.Flag-ChIP-Seq(GSE86088)/Homer	RGCAATNAAA	1e-06	-15.61	0	202	0.1368	8971.5	0.0953
Oct6(POU,Homeobox)/NPC-Pou3f1-ChIP-Seq(GSE35496)/Homer	WATGCAAATGAG	1e-05	-11.99	0.0001	30	0.0203	755.1	0.008
YY1(Zf)/Promoter/Homer	CAAGATGGCGGC	0.0001	-11.32	0.0001	53	0.0359	1779.2	0.0189
Arnt:Ahr(bHLH)/MCF7-Arnt-ChIP-Seq(Lo_et_al.)/Homer	TBGCACGCAA	0.0001	-11.15	0.0001	173	0.1171	8001.5	0.085
BANP(?)/ESC-Banp-ChIP-Seq(GSE155603)/Homer	TCTCGCGAGANY	0.0001	-10.45	0.0002	73	0.0494	2805.3	0.0298
BORIS(Zf)/K562-CTCFL-ChIP-Seq(GSE32465)/Homer	CNNBRGCGCCCCCTGSTGGC	0.0001	-10.33	0.0003	117	0.0792	5082.1	0.054
Nanog(Homeobox)/mES-Nanog-ChIP-Seq(GSE11724)/Homer	RGCCATTAAC	0.0001	-10.32	0.0003	373	0.2525	19686.6	0.2091
CLOCK(bHLH)/Liver-Clock-ChIP-Seq(GSE39860)/Homer	GHCACGTG	0.0001	-10.28	0.0003	114	0.0772	4929.7	0.0523
KLF10(Zf)/HEK293-KLF10.GFP-ChIP-Seq(GSE58341)/Homer	GGGGGTGTGTCC	0.0001	-10.11	0.0003	184	0.1246	8773.6	0.0932
ZNF143|STAF(Zf)/CUTLL-ZNF143-ChIP-Seq(GSE29600)/Homer	ATTTCCCAGVAKSCY	0.0001	-9.977	0.0004	80	0.0542	3200.1	0.034
SpiB(ETS)/OCILY3-SPIB-ChIP-Seq(GSE56857)/Homer	AAAGRGGAAGTG	0.0001	-9.908	0.0004	47	0.0318	1598.3	0.017
E-box(bHLH)/Promoter/Homer	SSGGTCACGTGA	0.0001	-9.226	0.0007	44	0.0298	1506.5	0.016
USF1(bHLH)/GM12878-Usf1-ChIP-Seq(GSE32465)/Homer	SGTCACGTGR	0.001	-9.188	0.0008	104	0.0704	4534.5	0.0482
HIF-1b(HLH)/T47D-HIF1b-ChIP-Seq(GSE59937)/Homer	RTACGTGC	0.001	-9.156	0.0008	266	0.1801	13640.9	0.1449
MITF(bHLH)/MastCells-MITF-ChIP-Seq(GSE48085)/Homer	RTCATGTGAC	0.001	-9.138	0.0008	131	0.0887	5994.8	0.0637
Brn1(POU,Homeobox)/NPC-Brn1-ChIP-Seq(GSE35496)/Homer	TATGCWAATBAV	0.001	-8.798	0.0011	22	0.0149	570.5	0.0061
bHLHE40(bHLH)/HepG2-BHLHE40-ChIP-Seq(GSE31477)/Homer	KCACGTGMCN	0.001	-8.532	0.0014	85	0.0575	3612.8	0.0384
Hoxa10(Homeobox)/ChickenMSG-Hoxa10.Flag-ChIP-Seq(GSE86088)/Homer	GGYAATGAAA	0.001	-8.521	0.0014	37	0.0251	1231.9	0.0131
CTCF(Zf)/CD4+-CTCF-ChIP-Seq(Barski_et_al.)/Homer	AYAGTGCCMYCTRGTGGCCA	0.001	-8.486	0.0014	42	0.0284	1465.6	0.0156
SPDEF(ETS)/VCaP-SPDEF-ChIP-Seq(SRA014231)/Homer	ASWTCCTGBT	0.001	-8.331	0.0016	169	0.1144	8233.7	0.0874
IRF2(IRF)/Erythroblas-IRF2-ChIP-Seq(GSE36985)/Homer	GAAASYGAAASY	0.001	-8.307	0.0016	22	0.0149	591.9	0.0063
E2F4(E2F)/K562-E2F4-ChIP-Seq(GSE31477)/Homer	GGCGGGAAAH	0.001	-8.282	0.0017	304	0.2058	16071	0.1707
EWS:ERG-fusion(ETS)/CADO_ES1-EWS:ERG-ChIP-Seq(SRA014231)/Homer	ATTTCCTGTN	0.001	-8.245	0.0017	80	0.0542	3384.7	0.0359
Ets1-distal(ETS)/CD4+-PolII-ChIP-Seq(Barski_et_al.)/Homer	MACAGGAAGT	0.001	-7.889	0.0024	43	0.0291	1557.8	0.0165
LHX9(Homeobox)/Hct116-LHX9.V5-ChIP-Seq(GSE116822)/Homer	NGCTAATTAG	0.001	-7.75	0.0027	83	0.0562	3600	0.0382
Six2(Homeobox)/NephronProgenitor-Six2-ChIP-Seq(GSE39837)/Homer	GWAAYHTGAKMC	0.001	-7.547	0.0033	88	0.0596	3891.5	0.0413
Sox21(HMG)/ESC-SOX21-ChIP-Seq(GSE110505)/Homer	BCCWTTGTBYKV	0.001	-7.193	0.0046	156	0.1056	7705	0.0818
CEBP:AP1(bZIP)/ThioMac-CEBPb-ChIP-Seq(GSE21512)/Homer	DRTGTTGCAA	0.001	-7.15	0.0047	50	0.0339	1963.8	0.0209
Oct11(POU,Homeobox)/NCIH1048-POU2F3-ChIP-seq(GSE115123)/Homer	GATTTGCATA	0.001	-6.996	0.0055	21	0.0142	612	0.0065
ETS:RUNX(ETS,Runt)/Jurkat-RUNX1-ChIP-Seq(GSE17954)/Homer	RCAGGATGTGGT	0.01	-6.887	0.006	31	0.021	1064.1	0.0113
Atf4(bZIP)/MEF-Atf4-ChIP-Seq(GSE35681)/Homer	MTGATGCAAT	0.01	-6.846	0.0062	24	0.0162	749.6	0.008
Egr2(Zf)/Thymocytes-Egr2-ChIP-Seq(GSE34254)/Homer	NGCGTGGGCGGR	0.01	-6.806	0.0064	126	0.0853	6084.3	0.0646
Klf4(Zf)/mES-Klf4-ChIP-Seq(GSE11431)/Homer	GCCACACCCA	0.01	-6.791	0.0064	144	0.0975	7100.3	0.0754
Oct2(POU,Homeobox)/Bcell-Oct2-ChIP-Seq(GSE21512)/Homer	ATATGCAAAT	0.01	-6.708	0.0069	20	0.0135	583.1	0.0062
Egr1(Zf)/K562-Egr1-ChIP-Seq(GSE32465)/Homer	TGCGTGGGYG	0.01	-6.705	0.0069	329	0.2227	17975.7	0.1909
ZNF467(Zf)/HEK293-ZNF467.GFP-ChIP-Seq(GSE58341)/Homer	TGGGGAAGGGCM	0.01	-6.648	0.0071	288	0.195	15535.9	0.165
Sox10(HMG)/SciaticNerve-Sox3-ChIP-Seq(GSE35132)/Homer	CCWTTGTYYB	0.01	-6.593	0.0074	145	0.0982	7194.2	0.0764
Oct4(POU,Homeobox)/mES-Oct4-ChIP-Seq(GSE11431)/Homer	ATTTGCATAW	0.01	-6.524	0.0079	26	0.0176	858.1	0.0091
n-Myc(bHLH)/mES-nMyc-ChIP-Seq(GSE11431)/Homer	VRCCACGTGG	0.01	-6.499	0.008	141	0.0955	6985.5	0.0742
Hoxa13(Homeobox)/ChickenMSG-Hoxa13.Flag-ChIP-Seq(GSE86088)/Homer	CYHATAAAAN	0.01	-6.464	0.0082	129	0.0873	6313.1	0.067
HOXB13(Homeobox)/ProstateTumor-HOXB13-ChIP-Seq(GSE56288)/Homer	TTTTATKRGG	0.01	-6.317	0.0094	59	0.0399	2510.5	0.0267
MNT(bHLH)/HepG2-MNT-ChIP-Seq(Encode)/Homer	DGCACACGTG	0.01	-6.295	0.0095	120	0.0812	5837.9	0.062
OCT:OCT-short(POU,Homeobox)/NPC-OCT6-ChIP-Seq(GSE43916)/Homer	ATGCATWATGCATRW	0.01	-6.217	0.0101	25	0.0169	832.4	0.0088
CEBP(bZIP)/ThioMac-CEBPb-ChIP-Seq(GSE21512)/Homer	ATTGCGCAAC	0.01	-6.214	0.0101	53	0.0359	2211	0.0235
Gsx2(Homeobox)/LGE-Gsx2.Flag-ChIP-Seq(GSE162589)/Homer	CTAATTAGSN	0.01	-6.207	0.0101	76	0.0515	3426	0.0364
RFX(HTH)/K562-RFX3-ChIP-Seq(SRA012198)/Homer	CGGTTGCCATGGCAAC	0.01	-6.067	0.0114	33	0.0223	1220.6	0.013
TFE3(bHLH)/MEF-TFE3-ChIP-Seq(GSE75757)/Homer	GTCACGTGACYV	0.01	-6.03	0.0117	27	0.0183	937	0.01
Hoxc13(Homeobox)/EB-Hoxc13.HA-ChIP-Seq(GSE142377)/Homer	TTTTATKRGN	0.01	-5.915	0.013	78	0.0528	3575.3	0.038
Hoxd10(Homeobox)/ChickenMSG-Hoxd10.Flag-ChIP-Seq(GSE86088)/Homer	GGCMATGAAA	0.01	-5.817	0.0142	67	0.0454	2995.5	0.0318
Nrf2(bZIP)/Lymphoblast-Nrf2-ChIP-Seq(GSE37589)/Homer	HTGCTGAGTCAT	0.01	-5.712	0.0156	8	0.0054	153.1	0.0016
Znf263(Zf)/K562-Znf263-ChIP-Seq(GSE31477)/Homer	CVGTSCTCCC	0.01	-5.575	0.0177	469	0.3175	26888.9	0.2855
Max(bHLH)/K562-Max-ChIP-Seq(GSE31477)/Homer	RCCACGTGGYYN	0.01	-5.449	0.0199	102	0.0691	4977.8	0.0529
c-Myc(bHLH)/LNCAP-cMyc-ChIP-Seq(Unpublished)/Homer	VCCACGTG	0.01	-5.32	0.0224	156	0.1056	8092.4	0.0859
NPAS(bHLH)/Liver-NPAS-ChIP-Seq(GSE39860)/Homer	NVCACGTG	0.01	-5.293	0.0228	182	0.1232	9616.4	0.1021
Pbx3(Homeobox)/GM12878-PBX3-ChIP-Seq(GSE32465)/Homer	SCTGTCAMTCAN	0.01	-5.29	0.0228	31	0.021	1187.3	0.0126
IRF8(IRF)/BMDM-IRF8-ChIP-Seq(GSE77884)/Homer	GRAASTGAAAST	0.01	-5.212	0.0243	45	0.0305	1906.7	0.0202
Zfp541(Zf)/Sperm-Zfp541-ChIP-Seq(GSE163916)/Homer	NRSCWCGYGC	0.01	-5.041	0.0285	620	0.4198	36518.6	0.3878
PRDM1(Zf)/Hela-PRDM1-ChIP-Seq(GSE31477)/Homer	ACTTTCACTTTC	0.01	-5.03	0.0286	51	0.0345	2243.7	0.0238
Sox17(HMG)/Endoderm-Sox17-ChIP-Seq(GSE61475)/Homer	CCATTGTTYB	0.01	-5.017	0.0287	58	0.0393	2619.6	0.0278
Hoxd11(Homeobox)/ChickenMSG-Hoxd11.Flag-ChIP-Seq(GSE86088)/Homer	VGCCATAAAA	0.01	-5.004	0.0288	142	0.0961	7352.3	0.0781
E2F3(E2F)/MEF-E2F3-ChIP-Seq(GSE71376)/Homer	BTKGGCGGGAAA	0.01	-4.97	0.0295	365	0.2471	20713.4	0.22
Six4(Homeobox)/MCF7-SIX4-ChIP-Seq(Encode)/Homer	TGWAAYCTGABACCB	0.01	-4.768	0.0358	9	0.0061	218.5	0.0023
Usf2(bHLH)/C2C12-Usf2-ChIP-Seq(GSE36030)/Homer	GTCACGTGGT	0.01	-4.74	0.0365	66	0.0447	3094.7	0.0329
ZBTB33(Zf)/GM12878-ZBTB33-ChIP-Seq(GSE32465)/Homer	GGVTCTCGCGAGAAC	0.01	-4.622	0.0407	40	0.0271	1712.9	0.0182
Stat3(Stat)/mES-Stat3-ChIP-Seq(GSE11431)/Homer	CTTCCGGGAA	0.1	-4.562	0.0429	87	0.0589	4294.6	0.0456
Tgif1(Homeobox)/mES-Tgif1-ChIP-Seq(GSE55404)/Homer	YTGWCADY	0.1	-4.506	0.0449	221	0.1496	12146.5	0.129
CDX4(Homeobox)/ZebrafishEmbryos-Cdx4.Myc-ChIP-Seq(GSE48254)/Homer	NGYCATAAAWCH	0.1	-4.454	0.0469	43	0.0291	1890.5	0.0201
Bach1(bZIP)/K562-Bach1-ChIP-Seq(GSE31477)/Homer	AWWNTGCTGAGTCAT	0.1	-4.448	0.0469	6	0.0041	118.2	0.0013
Six1(Homeobox)/Myoblast-Six1-ChIP-Chip(GSE20150)/Homer	GKVTCADRTTWC	0.1	-4.4	0.0487	22	0.0149	820.8	0.0087
E2F6(E2F)/Hela-E2F6-ChIP-Seq(GSE31477)/Homer	GGCGGGAARN	0.1	-4.386	0.049	325	0.22	18482	0.1963
Rfx2(HTH)/LoVo-RFX2-ChIP-Seq(GSE49402)/Homer	GTTGCCATGGCAACM	0.1	-4.38	0.049	30	0.0203	1221.2	0.013
Lhx3(Homeobox)/Neuron-Lhx3-ChIP-Seq(GSE31456)/Homer	ADBTAATTAR	0.1	-4.262	0.0545	75	0.0508	3673.5	0.039
Chop(bZIP)/MEF-Chop-ChIP-Seq(GSE35681)/Homer	ATTGCATCAT	0.1	-4.186	0.0584	15	0.0102	503.6	0.0053
Emx2(Homeobox)/Cortex-Emx2-ChIP-Seq(GSE183130)/Homer	NVCTAATTAG	0.1	-4.06	0.0657	67	0.0454	3260.4	0.0346
ZSCAN22(Zf)/HEK293-ZSCAN22.GFP-ChIP-Seq(GSE58341)/Homer	SMCAGTCWGAKGGAGGAGGC	0.1	-3.906	0.076	27	0.0183	1115.1	0.0118
Hoxd13(Homeobox)/ChickenMSG-Hoxd13.Flag-ChIP-Seq(GSE86088)/Homer	NCYAATAAAA	0.1	-3.856	0.0792	72	0.0487	3578.3	0.038
Brachyury(T-box)/Mesoendoderm-Brachyury-ChIP-exo(GSE54963)/Homer	ANTTMRCASBNNNGTGYKAAN	0.1	-3.833	0.0804	19	0.0129	719.9	0.0076
DLX1(Homeobox)/BasalGanglia-Dlx1-ChIP-seq(GSE124936)/Homer	NSNNTAATTA	0.1	-3.791	0.0833	64	0.0433	3139.7	0.0333
Hoxa11(Homeobox)/ChickenMSG-Hoxa11.Flag-ChIP-Seq(GSE86088)/Homer	TTTTATGGCM	0.1	-3.784	0.0833	118	0.0799	6245.9	0.0663
BMAL1(bHLH)/Liver-Bmal1-ChIP-Seq(GSE39860)/Homer	GNCACGTG	0.1	-3.654	0.094	188	0.1273	10436.4	0.1108
Pknox1(Homeobox)/ES-Prep1-ChIP-Seq(GSE63282)/Homer	SCTGTCAVTCAV	0.1	-3.614	0.0971	33	0.0223	1462.6	0.0155
GFX(?)/Promoter/Homer	ATTCTCGCGAGA	0.1	-3.542	0.1035	14	0.0095	499.7	0.0053
Pit1(Homeobox)/GCrat-Pit1-ChIP-Seq(GSE58009)/Homer	ATGMATATDC	0.1	-3.499	0.1073	34	0.023	1530.3	0.0163
TFDP1(E2F)/K562-TFDP1-ChIP-Seq(GSE105217)/Homer	WTTTCCCGCS	0.1	-3.472	0.1094	143	0.0968	7804	0.0829
Nkx6.1(Homeobox)/Islet-Nkx6.1-ChIP-Seq(GSE40975)/Homer	GKTAATGR	0.1	-3.42	0.1143	112	0.0758	5986.5	0.0636
Tbx20(T-box)/Heart-Tbx20-ChIP-Seq(GSE29636)/Homer	GGTGYTGACAGS	0.1	-3.357	0.1209	24	0.0162	1017.5	0.0108
ZNF189(Zf)/HEK293-ZNF189.GFP-ChIP-Seq(GSE58341)/Homer	TGGAACAGMA	0.1	-3.269	0.1311	112	0.0758	6026.7	0.064
TATA-Box(TBP)/Promoter/Homer	GSCTWTAAAAGG	0.1	-3.255	0.132	93	0.063	4915.1	0.0522
ZBTB38(Zf)/Hela-ZBTB38-ChIP-seq(GSE108618)/Homer	NNWTATCGATAW	0.1	-3.179	0.1414	201	0.1361	11384.1	0.1209
Zscan4c(Zf)/ESC-Zscan4c-ChIP-seq(GSE140619)/Homer	ATRTGTGCAC	0.1	-3.167	0.142	40	0.0271	1905	0.0202
NFkB-p50,p52(RHD)/Monocyte-p50-ChIP-Chip(Schreiber_et_al.)/Homer	GGGGGAATCCCC	0.1	-3.149	0.1436	44	0.0298	2129.3	0.0226
IRF3(IRF)/BMDM-Irf3-ChIP-Seq(GSE67343)/Homer	AGTTTCAKTTTC	0.1	-3.121	0.1466	26	0.0176	1149.5	0.0122
Foxo3(Forkhead)/U2OS-Foxo3-ChIP-Seq(E-MTAB-2701)/Homer	DGTAAACA	0.1	-3.105	0.148	35	0.0237	1638.5	0.0174
PRDM15(Zf)/ESC-Prdm15-ChIP-Seq(GSE73694)/Homer	YCCDNTCCAGGTTTT	0.1	-3.06	0.1536	149	0.1009	8289.2	0.088
Hnf6b(Homeobox)/LNCaP-Hnf6b-ChIP-Seq(GSE106305)/Homer	TATTGAYY	0.1	-3.024	0.1582	37	0.0251	1760.4	0.0187
PBX1(Homeobox)/MCF7-PBX1-ChIP-Seq(GSE28007)/Homer	GSCTGTCACTCA	0.1	-3.024	0.1582	12	0.0081	440.8	0.0047
NFkB-p65(RHD)/GM12787-p65-ChIP-Seq(GSE19485)/Homer	WGGGGATTTCCC	0.1	-2.962	0.166	75	0.0508	3937	0.0418
ZNF7(Zf)/HepG2-ZNF7.Flag-ChIP-Seq(Encode)/Homer	CTGCCWVCTTTTRTA	0.1	-2.882	0.1786	35	0.0237	1671.6	0.0178
Foxh1(Forkhead)/hESC-FOXH1-ChIP-Seq(GSE29422)/Homer	NNTGTGGATTSS	0.1	-2.803	0.1921	36	0.0244	1739.9	0.0185
T1ISRE(IRF)/ThioMac-Ifnb-Expression/Homer	ACTTTCGTTTCT	0.1	-2.755	0.2002	2	0.0014	27	0.0003
NF-E2(bZIP)/K562-NFE2-ChIP-Seq(GSE31477)/Homer	GATGACTCAGCA	0.1	-2.745	0.2008	6	0.0041	178.6	0.0019
Sox2(HMG)/mES-Sox2-ChIP-Seq(GSE11431)/Homer	BCCATTGTTC	0.1	-2.728	0.2029	71	0.0481	3758.9	0.0399
E2F1(E2F)/Hela-E2F1-ChIP-Seq(GSE22478)/Homer	CWGGCGGGAA	0.1	-2.727	0.2029	168	0.1137	9551.3	0.1014
IRF:BATF(IRF:bZIP)/pDC-Irf8-ChIP-Seq(GSE66899)/Homer	CTTTCANTATGACTV	0.1	-2.703	0.2053	6	0.0041	180.4	0.0019
MYB(HTH)/ERMYB-Myb-ChIPSeq(GSE22095)/Homer	GGCVGTTR	0.1	-2.695	0.2057	230	0.1557	13346.8	0.1417
Meis1(Homeobox)/MastCells-Meis1-ChIP-Seq(GSE48085)/Homer	VGCTGWCAVB	0.1	-2.683	0.2068	164	0.111	9325.2	0.099
DLX2(Homeobox)/BasalGanglia-Dlx2-ChIP-seq(GSE124936)/Homer	NNNTAATTAS	0.1	-2.63	0.2167	64	0.0433	3373.1	0.0358
Foxa3(Forkhead)/Liver-Foxa3-ChIP-Seq(GSE77670)/Homer	BSNTGTTTACWYWGN	0.1	-2.623	0.2169	14	0.0095	573.9	0.0061
Sox6(HMG)/Myotubes-Sox6-ChIP-Seq(GSE32627)/Homer	CCATTGTTNY	0.1	-2.618	0.2169	106	0.0718	5856.2	0.0622
PBX2(Homeobox)/K562-PBX2-ChIP-Seq(Encode)/Homer	RTGATTKATRGN	0.1	-2.556	0.229	32	0.0217	1555.7	0.0165
Sox9(HMG)/Limb-SOX9-ChIP-Seq(GSE73225)/Homer	AGGVNCCTTTGT	0.1	-2.542	0.2307	65	0.044	3452.5	0.0367
HIF-1a(bHLH)/MCF7-HIF1a-ChIP-Seq(GSE28352)/Homer	TACGTGCV	0.1	-2.481	0.2437	67	0.0454	3584.2	0.0381
Gfi1b(Zf)/HPC7-Gfi1b-ChIP-Seq(GSE22178)/Homer	MAATCACTGC	0.1	-2.475	0.2438	66	0.0447	3528	0.0375
NFkB-p65-Rel(RHD)/ThioMac-LPS-Expression(GSE23622)/Homer	GGAAATTCCC	0.1	-2.377	0.2672	9	0.0061	341.6	0.0036
Sox3(HMG)/NPC-Sox3-ChIP-Seq(GSE33059)/Homer	CCWTTGTY	0.1	-2.368	0.268	126	0.0853	7140.9	0.0758
MafA(bZIP)/Islet-MafA-ChIP-Seq(GSE30298)/Homer	TGCTGACTCA	0.1	-2.324	0.2782	84	0.0569	4632.9	0.0492
NF1-halfsite(CTF)/LNCaP-NF1-ChIP-Seq(Unpublished)/Homer	YTGCCAAG	1	-2.298	0.284	228	0.1544	13405.7	0.1424
CHR(?)/Hela-CellCycle-Expression/Homer	SRGTTTCAAA	1	-2.29	0.2844	30	0.0203	1486.1	0.0158
Rfx1(HTH)/NPC-H3K4me1-ChIP-Seq(GSE16256)/Homer	KGTTGCCATGGCAA	1	-2.274	0.2874	36	0.0244	1830.8	0.0194
NFATC2(RHD)/Islets-NFATC2-ChIP-Seq(GSE158496)/Homer	WTTTTCCATTGS	1	-2.268	0.2875	146	0.0988	8391.8	0.0891
HLF(bZIP)/HSC-HLF.Flag-ChIP-Seq(GSE69817)/Homer	RTTATGYAAB	1	-2.251	0.2905	35	0.0237	1777.1	0.0189
NPAS2(bHLH)/Liver-NPAS2-ChIP-Seq(GSE39860)/Homer	KCCACGTGAC	1	-2.151	0.3194	141	0.0955	8133	0.0864
c-Myc(bHLH)/mES-cMyc-ChIP-Seq(GSE11431)/Homer	VVCCACGTGG	1	-2.142	0.3205	75	0.0508	4149.9	0.0441
OCT4-SOX2-TCF-NANOG(POU,Homeobox,HMG)/mES-Oct4-ChIP-Seq(GSE11431)/Homer	ATTTGCATAACAATG	1	-2.137	0.3205	6	0.0041	211.2	0.0022
IRF1(IRF)/PBMC-IRF1-ChIP-Seq(GSE43036)/Homer	GAAAGTGAAAGT	1	-2.113	0.326	14	0.0095	625.2	0.0066
Foxf1(Forkhead)/Lung-Foxf1-ChIP-Seq(GSE77951)/Homer	WWATRTAAACAN	1	-2.087	0.3328	37	0.0251	1924	0.0204
ZNF410(Zf)/CD34-ZNF410-ChIP-Seq(GSE154960)/Homer	CATCCCATAATAHTC	1	-2.028	0.3511	1	0.0007	9.9	0.0001
Tgif2(Homeobox)/mES-Tgif2-ChIP-Seq(GSE55404)/Homer	TGTCANYT	1	-2.023	0.3511	244	0.1652	14535.2	0.1544
ZNF341(Zf)/EBV-ZNF341-ChIP-Seq(GSE113194)/Homer	GGAACAGCCG	1	-1.99	0.3605	128	0.0867	7405.8	0.0786
Zfp57(Zf)/H1-ZFP57.HA-ChIP-Seq(GSE115387)/Homer	NANTGCSGCA	1	-1.943	0.3757	209	0.1415	12409.3	0.1318
p63(p53)/Keratinocyte-p63-ChIP-Seq(GSE17611)/Homer	NNDRCATGYCYNRRCATGYH	1	-1.943	0.3757	37	0.0251	1954.5	0.0208
Unknown(Homeobox)/Limb-p300-ChIP-Seq/Homer	SSCMATWAAA	1	-1.881	0.3955	30	0.0203	1560.3	0.0166
Npas4(bHLH)/Neuron-Npas4-ChIP-Seq(GSE127793)/Homer	NHRTCACGACDN	1	-1.872	0.3968	165	0.1117	9727.8	0.1033
Fox:Ebox(Forkhead,bHLH)/Panc1-Foxa2-ChIP-Seq(GSE47459)/Homer	NNNVCTGWGYAAACASN	1	-1.856	0.401	45	0.0305	2444.3	0.026
MafK(bZIP)/C2C12-MafK-ChIP-Seq(GSE36030)/Homer	GCTGASTCAGCA	1	-1.837	0.4066	22	0.0149	1108.3	0.0118
EKLF(Zf)/Erythrocyte-Klf1-ChIP-Seq(GSE20478)/Homer	NWGGGTGTGGCY	1	-1.821	0.4107	34	0.023	1805.2	0.0192
Phox2a(Homeobox)/Neuron-Phox2a-ChIP-Seq(GSE31456)/Homer	YTAATYNRATTA	1	-1.809	0.4135	10	0.0068	443.9	0.0047
PU.1:IRF8(ETS:IRF)/pDC-Irf8-ChIP-Seq(GSE66899)/Homer	GGAAGTGAAAST	1	-1.796	0.4168	17	0.0115	831.8	0.0088
HIF2a(bHLH)/785_O-HIF2a-ChIP-Seq(GSE34871)/Homer	GCACGTACCC	1	-1.788	0.4179	80	0.0542	4562.2	0.0484
Mesp1(bHLH)/ESC-Mesp1-ChIP-Seq(GSE165102)/Homer	RCCATTTGBY	1	-1.771	0.4228	30	0.0203	1582.2	0.0168
Tbox:Smad(T-box,MAD)/ESCd5-Smad2_3-ChIP-Seq(GSE29422)/Homer	AGGTGHCAGACA	1	-1.735	0.4359	17	0.0115	841	0.0089
ZKSCAN1(Zf)/HepG2-ZKSCAN1-ChIP-Seq(Encode)/Homer	GCACAYAGTAGGKCY	1	-1.722	0.4391	5	0.0034	189.4	0.002
CUX1(Homeobox)/K562-CUX1-ChIP-Seq(GSE92882)/Homer	TATCGATNAN	1	-1.711	0.4417	24	0.0162	1245.6	0.0132
FOXP1(Forkhead)/H9-FOXP1-ChIP-Seq(GSE31006)/Homer	NYYTGTTTACHN	1	-1.711	0.4417	21	0.0142	1072.7	0.0114
Fosl2(bZIP)/3T3L1-Fosl2-ChIP-Seq(GSE56872)/Homer	NATGASTCABNN	1	-1.682	0.4501	21	0.0142	1077.7	0.0114
HNF6(Homeobox)/Liver-Hnf6-ChIP-Seq(ERP000394)/Homer	NTATYGATCH	1	-1.68	0.4501	25	0.0169	1309.3	0.0139
Sox4(HMG)/proB-Sox4-ChIP-Seq(GSE50066)/Homer	YCTTTGTTCC	1	-1.626	0.4714	69	0.0467	3951.5	0.042
MyoD(bHLH)/Myotube-MyoD-ChIP-Seq(GSE21614)/Homer	RRCAGCTGYTSY	1	-1.613	0.4751	152	0.1029	9052.6	0.0961
STAT4(Stat)/CD4-Stat4-ChIP-Seq(GSE22104)/Homer	NYTTCCWGGAAR	1	-1.607	0.4756	71	0.0481	4079.3	0.0433
BMYB(HTH)/Hela-BMYB-ChIP-Seq(GSE27030)/Homer	NHAACBGYYV	1	-1.601	0.4762	156	0.1056	9306.9	0.0988
CArG(MADS)/PUER-Srf-ChIP-Seq(Sullivan_et_al.)/Homer	CCATATATGGNM	1	-1.571	0.488	19	0.0129	981.8	0.0104
Stat3+il21(Stat)/CD4-Stat3-ChIP-Seq(GSE19198)/Homer	SVYTTCCNGGAARB	1	-1.527	0.5077	77	0.0521	4474.7	0.0475
PAX5(Paired,Homeobox),condensed/GM12878-PAX5-ChIP-Seq(GSE32465)/Homer	GTCACGCTCSCTGM	1	-1.498	0.5199	19	0.0129	994.5	0.0106
GRHL2(CP2)/HBE-GRHL2-ChIP-Seq(GSE46194)/Homer	AAACYKGTTWDACMRGTTTB	1	-1.491	0.5207	21	0.0142	1112	0.0118
Myf5(bHLH)/GM-Myf5-ChIP-Seq(GSE24852)/Homer	BAACAGCTGT	1	-1.491	0.5207	99	0.067	5838.7	0.062
E2F(E2F)/Hela-CellCycle-Expression/Homer	TTSGCGCGAAAA	1	-1.486	0.5207	31	0.021	1704.8	0.0181
CTCF-SatelliteElement(Zf?)/CD4+-CTCF-ChIP-Seq(Barski_et_al.)/Homer	TGCAGTTCCMVNWRTGGCCA	1	-1.465	0.5269	2	0.0014	58	0.0006
Zfp809(Zf)/ES-Zfp809-ChIP-Seq(GSE70799)/Homer	GGGGCTYGKCTGGGA	1	-1.465	0.5269	84	0.0569	4927.4	0.0523
PR(NR)/T47D-PR-ChIP-Seq(GSE31130)/Homer	VAGRACAKNCTGTBC	1	-1.459	0.5269	162	0.1097	9755.3	0.1036
bHLHE41(bHLH)/proB-Bhlhe41-ChIP-Seq(GSE93764)/Homer	KCACGTGMCN	1	-1.44	0.5327	272	0.1842	16644.8	0.1768
X-box(HTH)/NPC-H3K4me1-ChIP-Seq(GSE16256)/Homer	GGTTGCCATGGCAA	1	-1.433	0.5338	16	0.0108	831.3	0.0088
DLX5(Homeobox)/BasalGanglia-Dlx5-ChIP-seq(GSE124936)/Homer	SSTAATTA	1	-1.431	0.5338	29	0.0196	1598.1	0.017
Hoxc10(Homeobox)/EB-Hoxc10.iFlag-ChIP-Seq(GSE142377)/Homer	CMATAAATCA	1	-1.429	0.5338	39	0.0264	2198.5	0.0233
Atoh7(bHLH)/Retina-Atoh7-CutnRun(GSE156756)/Homer	KRRCAGCTGGTS	1	-1.363	0.5645	110	0.0745	6577.6	0.0698
Cux2(Homeobox)/Liver-Cux2-ChIP-Seq(GSE35985)/Homer	HNRAATCAAT	1	-1.35	0.5691	18	0.0122	963.3	0.0102
Sox7(HMG)/ESC-Sox7-ChIP-Seq(GSE133899)/Homer	VVRRAACAATGG	1	-1.335	0.5748	24	0.0162	1322.9	0.014
Smad2(MAD)/ES-SMAD2-ChIP-Seq(GSE29422)/Homer	CTGTCTGG	1	-1.326	0.5774	234	0.1584	14340.3	0.1523
PAX3:FKHR-fusion(Paired,Homeobox)/Rh4-PAX3:FKHR-ChIP-Seq(GSE19063)/Homer	ACCRTGACTAATTNN	1	-1.318	0.5795	8	0.0054	388.6	0.0041
Lhx2(Homeobox)/HFSC-Lhx2-ChIP-Seq(GSE48068)/Homer	TAATTAGN	1	-1.3	0.5872	37	0.0251	2114.4	0.0225
p73(p53)/Trachea-p73-ChIP-Seq(PRJNA310161)/Homer	NRRRCAWGTCCDGRCATGYY	1	-1.295	0.5879	5	0.0034	223.9	0.0024
MRE(NR)/Neuro2A-NR3C2-ChIPnexus(GSE115417)/Homer	GGAACAGAVTGTCCT	1	-1.267	0.6016	157	0.1063	9556.6	0.1015
E2F7(E2F)/Hela-E2F7-ChIP-Seq(GSE32673)/Homer	VDTTTCCCGCCA	1	-1.263	0.6016	72	0.0487	4272.5	0.0454
FOXK2(Forkhead)/U2OS-FOXK2-ChIP-Seq(E-MTAB-2204)/Homer	SCHTGTTTACAT	1	-1.26	0.6016	33	0.0223	1883.2	0.02
AP-1(bZIP)/ThioMac-PU.1-ChIP-Seq(GSE21512)/Homer	VTGACTCATC	1	-1.26	0.6016	37	0.0251	2126.5	0.0226
RORgt(NR)/EL4-RORgt.Flag-ChIP-Seq(GSE56019)/Homer	AAYTAGGTCA	1	-1.254	0.6016	8	0.0054	396.3	0.0042
RORgt(NR)/EL4-RORgt.Flag-ChIP-Seq(GSE56019)/Homer	AAYTAGGTCA	1	-1.254	0.6016	8	0.0054	396.3	0.0042
FOXA1(Forkhead)/LNCAP-FOXA1-ChIP-Seq(GSE27824)/Homer	WAAGTAAACA	1	-1.243	0.6016	41	0.0278	2375.5	0.0252
POU4F3(POU,Homeobox)/MEF-Pou4f3-ChIP-Seq(GSE150279)/Homer	TRAATAATTTAT	1	-1.23	0.6051	4	0.0027	174.1	0.0018
Ap4(bHLH)/AML-Tfap4-ChIP-Seq(GSE45738)/Homer	NAHCAGCTGD	1	-1.227	0.6051	173	0.1171	10583.3	0.1124
p53(p53)/Saos-p53-ChIP-Seq(GSE15780)/Homer	RRCATGYCYRGRCATGYYYN	1	-1.221	0.6051	7	0.0047	343.4	0.0036
p53(p53)/Saos-p53-ChIP-Seq/Homer	RRCATGYCYRGRCATGYYYN	1	-1.221	0.6051	7	0.0047	343.4	0.0036
HRE(HSF)/Striatum-HSF1-ChIP-Seq(GSE38000)/Homer	TTCTAGAABNTTCTA	1	-1.186	0.6214	12	0.0081	639.5	0.0068
SOX1(HMG)/NPC-SOX1-ChIP-Seq(GSE138215)/Homer	CCATTGTTCB	1	-1.181	0.6218	157	0.1063	9610.3	0.1021
CEBP:CEBP(bZIP)/MEF-Chop-ChIP-Seq(GSE35681)/Homer	NTNATGCAAYMNNHTGMAAY	1	-1.16	0.6321	6	0.0041	293.7	0.0031
MyoG(bHLH)/C2C12-MyoG-ChIP-Seq(GSE36024)/Homer	AACAGCTG	1	-1.154	0.6337	168	0.1137	10318.4	0.1096
NFAT(RHD)/Jurkat-NFATC1-ChIP-Seq(Jolma_et_al.)/Homer	ATTTTCCATT	1	-1.149	0.6341	51	0.0345	3022.3	0.0321
ETS:E-box(ETS,bHLH)/HPC7-Scl-ChIP-Seq(GSE22178)/Homer	AGGAARCAGCTG	1	-1.132	0.6422	9	0.0061	472	0.005
Atoh1(bHLH)/Cerebellum-Atoh1-ChIP-Seq(GSE22111)/Homer	VNRVCAGCTGGY	1	-1.122	0.6455	143	0.0968	8770.4	0.0931
Rbpj1(?)/Panc1-Rbpj1-ChIP-Seq(GSE47459)/Homer	HTTTCCCASG	1	-1.114	0.6483	153	0.1036	9403.1	0.0999
JunB(bZIP)/DendriticCells-Junb-ChIP-Seq(GSE36099)/Homer	RATGASTCAT	1	-1.068	0.6759	27	0.0183	1572.7	0.0167
Smad4(MAD)/ESC-SMAD4-ChIP-Seq(GSE29422)/Homer	VBSYGTCTGG	1	-1.055	0.6818	237	0.1605	14737.9	0.1565
Tbx21(T-box)/GM12878-TBX21-ChIP-Seq(Encode)/Homer	AGGTGTGAAA	1	-1.054	0.6818	61	0.0413	3681.3	0.0391
Jun-AP1(bZIP)/K562-cJun-ChIP-Seq(GSE31477)/Homer	GATGASTCATCN	1	-1.031	0.6927	14	0.0095	788.3	0.0084
Bach2(bZIP)/OCILy7-Bach2-ChIP-Seq(GSE44420)/Homer	TGCTGAGTCA	1	-1.023	0.6952	13	0.0088	729.3	0.0077
Prop1(Homeobox)/GHFT1-PROP1.biotin-ChIP-Seq(GSE77302)/Homer	NTAATBNAATTA	1	-1.012	0.7002	14	0.0095	792.7	0.0084
FOXA1(Forkhead)/MCF7-FOXA1-ChIP-Seq(GSE26831)/Homer	WAAGTAAACA	1	-1.01	0.7002	32	0.0217	1898.7	0.0202
Hoxc9(Homeobox)/Ainv15-Hoxc9-ChIP-Seq(GSE21812)/Homer	GGCCATAAATCA	1	-1.007	0.7002	17	0.0115	976.1	0.0104
PRDM9(Zf)/Testis-DMC1-ChIP-Seq(GSE35498)/Homer	ADGGYAGYAGCATCT	1	-0.9911	0.7064	58	0.0393	3522.8	0.0374
Hoxd9(Homeobox)/EB-Hoxd9.HA-ChIP-Seq(GSE142377)/Homer	RTGATTTATGGY	1	-0.9707	0.7181	9	0.0061	497.3	0.0053
FOXK1(Forkhead)/HEK293-FOXK1-ChIP-Seq(GSE51673)/Homer	NVWTGTTTAC	1	-0.9668	0.7181	41	0.0278	2472.9	0.0263
ZNF652/HepG2-ZNF652.Flag-ChIP-Seq(Encode)/Homer	TTAACCCTTTVNKKN	1	-0.9609	0.7194	13	0.0088	742.5	0.0079
Pit1+1bp(Homeobox)/GCrat-Pit1-ChIP-Seq(GSE58009)/Homer	ATGCATAATTCA	1	-0.9551	0.7207	7	0.0047	379	0.004
PGR(NR)/EndoStromal-PGR-ChIP-Seq(GSE69539)/Homer	AAGAACATWHTGTTC	1	-0.9535	0.7207	9	0.0061	500.3	0.0053
Mixl1(Homeobox)/EpiBlast-Mixl1-ChIP-seq(GSE161164)/Homer	CTAATTARATTA	1	-0.951	0.7207	12	0.0081	684	0.0073
Phox2b(Homeobox)/CLBGA-PHOX2B-ChIP-Seq(GSE90683)/Homer	TTAATTNAATTA	1	-0.9227	0.7357	4	0.0027	204.6	0.0022
Tcf21(bHLH)/ArterySmoothMuscle-Tcf21-ChIP-Seq(GSE61369)/Homer	NAACAGCTGG	1	-0.9224	0.7357	142	0.0961	8844.3	0.0939
Rfx6(HTH)/Min6b1-Rfx6.HA-ChIP-Seq(GSE62844)/Homer	TGTTKCCTAGCAACM	1	-0.9175	0.7357	165	0.1117	10301.4	0.1094
Isl1(Homeobox)/Neuron-Isl1-ChIP-Seq(GSE31456)/Homer	CTAATKGV	1	-0.9063	0.7391	104	0.0704	6457.2	0.0686
Fra1(bZIP)/BT549-Fra1-ChIP-Seq(GSE46166)/Homer	NNATGASTCATH	1	-0.8949	0.7447	25	0.0169	1501.5	0.0159
ZBTB9(Zf)/HEK293T-ZBTB9-ChIP-Seq(GSE251687)/Homer	RGCCACGDRR	1	-0.8903	0.7453	254	0.172	15961.3	0.1695
Foxa2(Forkhead)/Liver-Foxa2-ChIP-Seq(GSE25694)/Homer	CYTGTTTACWYW	1	-0.8816	0.7489	29	0.0196	1755	0.0186
MafB(bZIP)/BMM-Mafb-ChIP-Seq(GSE75722)/Homer	WNTGCTGASTCAGCANWTTY	1	-0.877	0.7495	23	0.0156	1382.1	0.0147
NFE2L2(bZIP)/HepG2-NFE2L2-ChIP-Seq(Encode)/Homer	AWWWTGCTGAGTCAT	1	-0.8732	0.7495	2	0.0014	91.7	0.001
Tbr1(T-box)/Cortex-Tbr1-ChIP-Seq(GSE71384)/Homer	AAGGTGTKAA	1	-0.8731	0.7495	81	0.0548	5027.4	0.0534
Pax7(Paired,Homeobox),long/Myoblast-Pax7-ChIP-Seq(GSE25064)/Homer	TAATCHGATTAC	1	-0.8615	0.7525	1	0.0007	35.4	0.0004
Tcfcp2l1(CP2)/mES-Tcfcp2l1-ChIP-Seq(GSE11431)/Homer	NRAACCRGTTYRAACCRGYT	1	-0.8521	0.7568	19	0.0129	1140.9	0.0121
LEF1(HMG)/H1-LEF1-ChIP-Seq(GSE64758)/Homer	CCTTTGATST	1	-0.844	0.7602	27	0.0183	1643.7	0.0175
OCT:OCT(POU,Homeobox)/NPC-Brn1-ChIP-Seq(GSE35496)/Homer	ATGAATATTCATGAG	1	-0.8405	0.7602	1	0.0007	36.3	0.0004
ZBTB18(Zf)/HEK293-ZBTB18.GFP-ChIP-Seq(GSE58341)/Homer	AACATCTGGA	1	-0.8349	0.7614	51	0.0345	3156.9	0.0335
ZNF91(Zf)/HEK-ZNF91.HA-ChIP-Seq(GSE162571)/Homer	RGCMGCCTYC	1	-0.801	0.7847	342	0.2316	21646.6	0.2299
AMYB(HTH)/Testes-AMYB-ChIP-Seq(GSE44588)/Homer	TGGCAGTTGG	1	-0.786	0.7937	160	0.1083	10093.3	0.1072
Zic(Zf)/Cerebellum-ZIC1.2-ChIP-Seq(GSE60731)/Homer	CCTGCTGAGH	1	-0.7842	0.7937	143	0.0968	9015.5	0.0957
OCT:OCT(POU,Homeobox,IR1)/NPC-Brn2-ChIP-Seq(GSE35496)/Homer	ATGAATWATTCATGA	1	-0.7817	0.7937	1	0.0007	39.5	0.0004
Rfx5(HTH)/GM12878-Rfx5-ChIP-Seq(GSE31477)/Homer	SCCTAGCAACAG	1	-0.7588	0.8066	37	0.0251	2307	0.0245
Pitx1:Ebox(Homeobox,bHLH)/Hindlimb-Pitx1-ChIP-Seq(GSE41591)/Homer	YTAATTRAWWCCAGATGT	1	-0.7586	0.8066	5	0.0034	287.2	0.0031
Dlx3(Homeobox)/Kerainocytes-Dlx3-ChIP-Seq(GSE89884)/Homer	NDGTAATTAC	1	-0.7565	0.8066	19	0.0129	1169.5	0.0124
ZNF317(Zf)/HEK293-ZNF317.GFP-ChIP-Seq(GSE58341)/Homer	GTCWGCTGTYYCTCT	1	-0.7562	0.8066	6	0.0041	350.1	0.0037
Fos(bZIP)/TSC-Fos-ChIP-Seq(GSE110950)/Homer	NDATGASTCAYN	1	-0.7395	0.8105	26	0.0176	1618.6	0.0172
ARE(NR)/LNCAP-AR-ChIP-Seq(GSE27824)/Homer	RGRACASNSTGTYCYB	1	-0.7325	0.8133	17	0.0115	1050.2	0.0112
Tbet(T-box)/CD8-Tbet-ChIP-Seq(GSE33802)/Homer	AGGTGTGAAM	1	-0.7212	0.8196	54	0.0366	3405.6	0.0362
ZNF669(Zf)/HEK293-ZNF669.GFP-ChIP-Seq(GSE58341)/Homer	GARTGGTCATCGCCC	1	-0.7211	0.8196	18	0.0122	1117.8	0.0119
Hnf1(Homeobox)/Liver-Foxa2-Chip-Seq(GSE25694)/Homer	GGTTAAWCATTAA	1	-0.7204	0.8196	3	0.002	167.9	0.0018
PRDM10(Zf)/HEK293-PRDM10.eGFP-ChIP-Seq(Encode)/Homer	TGGTACATTCCA	1	-0.719	0.8196	52	0.0352	3279.6	0.0348
FoxL2(Forkhead)/Ovary-FoxL2-ChIP-Seq(GSE60858)/Homer	WWTRTAAACAVG	1	-0.7189	0.8196	28	0.019	1753.7	0.0186
Nur77(NR)/K562-NR4A1-ChIP-Seq(GSE31363)/Homer	TGACCTTTNCNT	1	-0.7186	0.8196	7	0.0047	420.7	0.0045
MYNN(Zf)/HEK293-MYNN.eGFP-ChIP-Seq(Encode)/Homer	TTCAAAWTAAAAGTC	1	-0.7155	0.8196	8	0.0054	484.8	0.0051
STAT1(Stat)/HelaS3-STAT1-ChIP-Seq(GSE12782)/Homer	NATTTCCNGGAAAT	1	-0.6847	0.8293	18	0.0122	1129.9	0.012
IRF4(IRF)/GM12878-IRF4-ChIP-Seq(GSE32465)/Homer	ACTGAAACCA	1	-0.6785	0.8315	26	0.0176	1642	0.0174
FOXM1(Forkhead)/MCF7-FOXM1-ChIP-Seq(GSE72977)/Homer	TRTTTACTTW	1	-0.6718	0.8342	33	0.0223	2093	0.0222
ISRE(IRF)/ThioMac-LPS-Expression(GSE23622)/Homer	AGTTTCASTTTC	1	-0.6687	0.8342	5	0.0034	302.9	0.0032
STAT5(Stat)/mCD4+-Stat5-ChIP-Seq(GSE12346)/Homer	RTTTCTNAGAAA	1	-0.656	0.8417	20	0.0135	1267.7	0.0135
HINFP(Zf)/K562-HINFP.eGFP-ChIP-Seq(Encode)/Homer	TWVGGTCCGC	1	-0.6375	0.8545	210	0.1422	13426.7	0.1426
Cdx2(Homeobox)/mES-Cdx2-ChIP-Seq(GSE14586)/Homer	GYMATAAAAH	1	-0.6357	0.8545	18	0.0122	1146.6	0.0122
PAX5(Paired,Homeobox)/GM12878-PAX5-ChIP-Seq(GSE32465)/Homer	GCAGCCAAGCRTGACH	1	-0.6275	0.8572	69	0.0467	4421.4	0.047
Sox15(HMG)/CPA-Sox15-ChIP-Seq(GSE62909)/Homer	RAACAATGGN	1	-0.6235	0.8577	73	0.0494	4680.4	0.0497
ZBTB12(Zf)/HEK293-ZBTB12.GFP-ChIP-Seq(GSE58341)/Homer	NGNTCTAGAACCNGV	1	-0.6137	0.8632	41	0.0278	2634.2	0.028
Tcf3(HMG)/mES-Tcf3-ChIP-Seq(GSE11724)/Homer	ASWTCAAAGG	1	-0.6105	0.8632	9	0.0061	573.5	0.0061
HNF1b(Homeobox)/PDAC-HNF1B-ChIP-Seq(GSE64557)/Homer	GTTAATNATTAA	1	-0.6094	0.8632	3	0.002	182.4	0.0019
Foxo1(Forkhead)/RAW-Foxo1-ChIP-Seq(Fan_et_al.)/Homer	CTGTTTAC	1	-0.5835	0.8807	135	0.0914	8687	0.0922
ZBED2(Zf)/SUIT2-ZBED2.HA-ChIP-Seq(GSE141606)/Homer	NRGTTTCGGK	1	-0.5683	0.8913	94	0.0636	6071.4	0.0645
HOXA2(Homeobox)/mES-Hoxa2-ChIP-Seq(Donaldson_et_al.)/Homer	GYCATCMATCAT	1	-0.5515	0.9034	3	0.002	191.9	0.002
Oct4:Sox17(POU,Homeobox,HMG)/F9-Sox17-ChIP-Seq(GSE44553)/Homer	CCATTGTATGCAAAT	1	-0.5276	0.9222	3	0.002	195.5	0.0021
RORa(NR)/Liver-Rora-ChIP-Seq(GSE101115)/Homer	AAWCTAGGTCARDNN	1	-0.5269	0.9222	6	0.0041	398	0.0042
Lhx1(Homeobox)/EmbryoCarcinoma-Lhx1-ChIP-Seq(GSE70957)/Homer	NNYTAATTAR	1	-0.5139	0.9287	33	0.0223	2173.4	0.0231
BATF(bZIP)/Th17-BATF-ChIP-Seq(GSE39756)/Homer	DATGASTCAT	1	-0.5122	0.9287	27	0.0183	1783.2	0.0189
TCFL2(HMG)/K562-TCF7L2-ChIP-Seq(GSE29196)/Homer	ACWTCAAAGG	1	-0.5103	0.9287	3	0.002	198.1	0.0021
ZNF382(Zf)/HEK293-ZNF382.GFP-ChIP-Seq(GSE58341)/Homer	GNCTGTASTRNTGBCTCHTT	1	-0.4944	0.9377	1	0.0007	60.1	0.0006
Fra2(bZIP)/Striatum-Fra2-ChIP-Seq(GSE43429)/Homer	GGATGACTCATC	1	-0.4907	0.9382	21	0.0142	1401.9	0.0149
HOXA1(Homeobox)/mES-Hoxa1-ChIP-Seq(SRP084292)/Homer	TGATKGATGR	1	-0.4853	0.9402	7	0.0047	475.6	0.0051
Eomes(T-box)/H9-Eomes-ChIP-Seq(GSE26097)/Homer	ATTAACACCT	1	-0.4476	0.9732	123	0.0833	8062.6	0.0856
Nkx3.1(Homeobox)/LNCaP-Nkx3.1-ChIP-Seq(GSE28264)/Homer	AAGCACTTAA	1	-0.4408	0.9767	221	0.1496	14389.5	0.1528
TCF4(bHLH)/SHSY5Y-TCF4-ChIP-Seq(GSE96915)/Homer	SMCATCTGKH	1	-0.4354	0.9788	153	0.1036	10016	0.1064
STAT6(Stat)/Macrophage-Stat6-ChIP-Seq(GSE38377)/Homer	TTCCKNAGAA	1	-0.4263	0.9846	26	0.0176	1765.6	0.0187
STAT6(Stat)/CD4-Stat6-ChIP-Seq(GSE22104)/Homer	ABTTCYYRRGAA	1	-0.3984	1	24	0.0162	1649.5	0.0175
GATA:SCL(Zf,bHLH)/Ter119-SCL-ChIP-Seq(GSE18720)/Homer	CRGCTGBNGNSNNSAGATAA	1	-0.3936	1	5	0.0034	364	0.0039
Atf3(bZIP)/GBM-ATF3-ChIP-Seq(GSE33912)/Homer	DATGASTCATHN	1	-0.3807	1	27	0.0183	1860	0.0198
Brn2(POU,Homeobox)/NPC-Brn2-ChIP-Seq(GSE35496)/Homer	ATGAATATTC	1	-0.3785	1	2	0.0014	151.4	0.0016
MYRF(MYRF)/CFPAC1-MYRF-ChIP-Seq(GSE145627)/Homer	AGTGCCTGGCAC	1	-0.3355	1	69	0.0467	4676.9	0.0497
Hoxc6(Homeobox)/EB-Hoxc6.iFlag-ChIP-Seq(GSE142377)/Homer	CMATYAATCW	1	-0.3302	1	93	0.063	6257.3	0.0664
Pax8(Paired,Homeobox)/Thyroid-Pax8-ChIP-Seq(GSE26938)/Homer	GTCATGCHTGRCTGS	1	-0.3211	1	49	0.0332	3371.1	0.0358
Olig2(bHLH)/Neuron-Olig2-ChIP-Seq(GSE30882)/Homer	RCCATMTGTT	1	-0.3145	1	156	0.1056	10390.3	0.1103
p53(p53)/mES-cMyc-ChIP-Seq(GSE11431)/Homer	ACATGCCCGGGCAT	1	-0.3139	1	2	0.0014	165.6	0.0018
Mef2d(MADS)/Retina-Mef2d-ChIP-Seq(GSE61391)/Homer	GCTATTTTTAGC	1	-0.3085	1	7	0.0047	537	0.0057
FOXA1:AR(Forkhead,NR)/LNCAP-AR-ChIP-Seq(GSE27824)/Homer	AGTAAACAAAAAAGAACAND	1	-0.3058	1	1	0.0007	85.8	0.0009
Pitx1(Homeobox)/Chicken-Pitx1-ChIP-Seq(GSE38910)/Homer	TAATCCCN	1	-0.302	1	318	0.2153	20899.3	0.2219
DMRT1(DM)/Testis-DMRT1-ChIP-Seq(GSE64892)/Homer	TWGHWACAWTGTWDC	1	-0.2973	1	5	0.0034	396.2	0.0042
RORg(NR)/Liver-Rorc-ChIP-Seq(GSE101115)/Homer	WAABTAGGTCAV	1	-0.2807	1	3	0.002	252.9	0.0027
PRDM14(Zf)/H1-PRDM14-ChIP-Seq(GSE22767)/Homer	RGGTCTCTAACY	1	-0.2763	1	19	0.0129	1392.6	0.0148
bZIP:IRF(bZIP,IRF)/Th17-BatF-ChIP-Seq(GSE39756)/Homer	NAGTTTCABTHTGACTNW	1	-0.274	1	11	0.0074	837.3	0.0089
NF1:FOXA1(CTF,Forkhead)/LNCAP-FOXA1-ChIP-Seq(GSE27824)/Homer	WNTGTTTRYTTTGGCA	1	-0.2693	1	1	0.0007	93	0.001
Zic2(Zf)/ESC-Zic2-ChIP-Seq(SRP197560)/Homer	CHCAGCRGGRGG	1	-0.2686	1	135	0.0914	9101.7	0.0967
Barx1(Homeobox)/Stomach-Barx1.3xFlag-ChIP-Seq(GSE69483)/Homer	AAACMATTAN	1	-0.257	1	10	0.0068	776.6	0.0082
Tcf12(bHLH)/GM12878-Tcf12-ChIP-Seq(GSE32465)/Homer	VCAGCTGYTG	1	-0.2492	1	154	0.1043	10381.1	0.1102
RAR:RXR(NR),DR5/ES-RAR-ChIP-Seq(GSE56893)/Homer	RGGTCADNNAGAGGTCAV	1	-0.244	1	2	0.0014	184.5	0.002
GRE(NR),IR3/A549-GR-ChIP-Seq(GSE32465)/Homer	NRGVACABNVTGTYCY	1	-0.2361	1	8	0.0054	644.6	0.0068
RUNX-AML(Runt)/CD4+-PolII-ChIP-Seq(Barski_et_al.)/Homer	GCTGTGGTTW	1	-0.2336	1	37	0.0251	2660.8	0.0283
NFkB2-p52(RHD)/U266-NFKB2-ChIP-seq(GSE230466)/Homer	VGGGRATTYCCC	1	-0.2268	1	80	0.0542	5551.8	0.059
TEAD4(TEA)/Tropoblast-Tead4-ChIP-Seq(GSE37350)/Homer	CCWGGAATGY	1	-0.2265	1	61	0.0413	4285.2	0.0455
HNF4a(NR),DR1/HepG2-HNF4a-ChIP-Seq(GSE25021)/Homer	CARRGKBCAAAGTYCA	1	-0.2255	1	28	0.019	2055.1	0.0218
ZNF519(Zf)/HEK293-ZNF519.GFP-ChIP-Seq(GSE58341)/Homer	GAGSCCGAGC	1	-0.2188	1	99	0.067	6825	0.0725
DMRT6(DM)/Testis-DMRT6-ChIP-Seq(GSE60440)/Homer	YDGHTACAWTGTADC	1	-0.2173	1	4	0.0027	354.2	0.0038
Hand2(bHLH)/Mesoderm-Hand2-ChIP-Seq(GSE61475)/Homer	TGACANARRCCAGRC	1	-0.216	1	31	0.021	2271.1	0.0241
FoxD3(forkhead)/ZebrafishEmbryo-Foxd3.biotin-ChIP-seq(GSE106676)/Homer	TGTTTAYTTAGC	1	-0.2152	1	25	0.0169	1859.8	0.0197
PAX6(Paired,Homeobox)/Forebrain-Pax6-ChIP-Seq(GSE66961)/Homer	NGTGTTCAVTSAAGCGKAAA	1	-0.2151	1	4	0.0027	355.6	0.0038
BHLHA15(bHLH)/NIH3T3-BHLHB8.HA-ChIP-Seq(GSE119782)/Homer	NAMCAGCTGK	1	-0.2127	1	151	0.1022	10263.9	0.109
GATA3(Zf),DR8/iTreg-Gata3-ChIP-Seq(GSE20898)/Homer	AGATSTNDNNDSAGATAASN	1	-0.2101	1	1	0.0007	106.9	0.0011
ZNF41(Zf)/HEK293-ZNF41.GFP-ChIP-Seq(GSE58341)/Homer	CCTCATGGTGYCYTWYTCCCTTGTG	1	-0.2101	1	1	0.0007	106.9	0.0011
RUNX(Runt)/HPC7-Runx1-ChIP-Seq(GSE22178)/Homer	SAAACCACAG	1	-0.2034	1	44	0.0298	3173.8	0.0337
Duxbl(Homeobox)/NIH3T3-Duxbl.HA-ChIP-Seq(GSE119782)/Homer	TAAYCYAATCAA	1	-0.1893	1	1	0.0007	112.1	0.0012
GLI3(Zf)/Limb-GLI3-ChIP-Chip(GSE11077)/Homer	CGTGGGTGGTCC	1	-0.1862	1	14	0.0095	1114	0.0118
HRE(HSF)/HepG2-HSF1-ChIP-Seq(GSE31477)/Homer	BSTTCTRGAABVTTCYAGAA	1	-0.1862	1	11	0.0074	897.8	0.0095
ZFX(Zf)/mES-Zfx-ChIP-Seq(GSE11431)/Homer	AGGCCTRG	1	-0.1839	1	270	0.1828	18112.2	0.1923
NeuroG2(bHLH)/Fibroblast-NeuroG2-ChIP-Seq(GSE75910)/Homer	ACCATCTGTT	1	-0.1799	1	143	0.0968	9816.8	0.1042
Gata4(Zf)/Heart-Gata4-ChIP-Seq(GSE35151)/Homer	NBWGATAAGR	1	-0.1798	1	31	0.021	2315.8	0.0246
HOXA3(Homeobox)/mEmbryo-Hoxa3-ChIP-Seq(E-MTAB-8607)/Homer	ATGATTGATGGS	1	-0.1778	1	2	0.0014	208.2	0.0022
Bcl11a(Zf)/HSPC-BCL11A-ChIP-Seq(GSE104676)/Homer	TYTGACCASWRG	1	-0.1743	1	58	0.0393	4167.6	0.0443
Tcf7(HMG)/GM12878-TCF7-ChIP-Seq(Encode)/Homer	CTTTGATGTGSB	1	-0.1661	1	9	0.0061	766.2	0.0081
ZNF675(Zf)/HEK293-ZNF675.GFP-ChIP-Seq(GSE58341)/Homer	ARGAGGMCAAAATGW	1	-0.1637	1	5	0.0034	462	0.0049
RUNX2(Runt)/PCa-RUNX2-ChIP-Seq(GSE33889)/Homer	NWAACCACADNN	1	-0.1624	1	37	0.0251	2754.7	0.0293
ERE(NR),IR3/MCF7-ERa-ChIP-Seq(Unpublished)/Homer	VAGGTCACNSTGACC	1	-0.1585	1	18	0.0122	1429.5	0.0152
ZNF165(Zf)/WHIM12-ZNF165-ChIP-Seq(GSE65937)/Homer	AAGGKGRCGCAGGCA	1	-0.156	1	40	0.0271	2971.4	0.0316
Otx2(Homeobox)/EpiLC-Otx2-ChIP-Seq(GSE56098)/Homer	NYTAATCCYB	1	-0.1511	1	37	0.0251	2772.1	0.0294
TEAD3(TEA)/HepG2-TEAD3-ChIP-Seq(Encode)/Homer	TRCATTCCAG	1	-0.1407	1	63	0.0427	4572.7	0.0486
ZNF322(Zf)/HEK293-ZNF322.GFP-ChIP-Seq(GSE58341)/Homer	GAGCCTGGTACTGWGCCTGR	1	-0.1337	1	39	0.0264	2941.6	0.0312
EBNA1(EBV-virus)/Raji-EBNA1-ChIP-Seq(GSE30709)/Homer	GGYAGCAYDTGCTDCCCNNN	1	-0.128	1	1	0.0007	135.7	0.0014
GRE(NR),IR3/RAW264.7-GRE-ChIP-Seq(Unpublished)/Homer	VAGRACAKWCTGTYC	1	-0.1246	1	10	0.0068	881.9	0.0094
RUNX1(Runt)/Jurkat-RUNX1-ChIP-Seq(GSE29180)/Homer	AAACCACARM	1	-0.1228	1	56	0.0379	4135.9	0.0439
PPARa(NR),DR1/Liver-Ppara-ChIP-Seq(GSE47954)/Homer	VNAGGKCAAAGGTCA	1	-0.1217	1	94	0.0636	6715.2	0.0713
Tlx?(NR)/NPC-H3K4me1-ChIP-Seq(GSE16256)/Homer	CTGGCAGSCTGCCA	1	-0.1204	1	38	0.0257	2898	0.0308
FXR(NR),IR1/Liver-FXR-ChIP-Seq(Chong_et_al.)/Homer	AGGTCANTGACCTB	1	-0.112	1	43	0.0291	3263.6	0.0347
Mouse_Recombination_Hotspot(Zf)/Testis-DMC1-ChIP-Seq(GSE24438)/Homer	ACTYKNATTCGTGNTACTTC	1	-0.112	1	1	0.0007	143.8	0.0015
Twist2(bHLH)/Myoblast-Twist2.Ty1-ChIP-Seq(GSE127998)/Homer	MCAGCTGBYH	1	-0.1087	1	187	0.1266	12953.3	0.1376
GATA(Zf),IR3/iTreg-Gata3-ChIP-Seq(GSE20898)/Homer	NNNNNBAGATAWYATCTVHN	1	-0.1036	1	2	0.0014	249.2	0.0026
Pdx1(Homeobox)/Islet-Pdx1-ChIP-Seq(SRA008281)/Homer	YCATYAATCA	1	-0.1034	1	20	0.0135	1651.4	0.0175
REST-NRSF(Zf)/Jurkat-NRSF-ChIP-Seq/Homer	GGMGCTGTCCATGGTGCTGA	1	-0.1014	1	1	0.0007	149.2	0.0016
Nkx2.5(Homeobox)/HL1-Nkx2.5.biotin-ChIP-Seq(GSE21529)/Homer	RRSCACTYAA	1	-0.09837	1	198	0.1341	13726.7	0.1458
TR4(NR),DR1/Hela-TR4-ChIP-Seq(GSE24685)/Homer	GAGGTCAAAGGTCA	1	-0.09397	1	7	0.0047	684.4	0.0073
Srebp2(bHLH)/HepG2-Srebp2-ChIP-Seq(GSE31477)/Homer	CGGTCACSCCAC	1	-0.08654	1	13	0.0088	1161.9	0.0123
ZNF264(Zf)/HEK293-ZNF264.GFP-ChIP-Seq(GSE58341)/Homer	RGGGCACTAACY	1	-0.0814	1	88	0.0596	6447	0.0685
Twist(bHLH)/HMLE-TWIST1-ChIP-Seq(Chang_et_al)/Homer	VCAKCTGGNNNCCAGMTGBN	1	-0.07852	1	7	0.0047	705.8	0.0075
Nkx2.2(Homeobox)/NPC-Nkx2.2-ChIP-Seq(GSE61673)/Homer	BTBRAGTGSN	1	-0.07728	1	215	0.1456	14961.1	0.1589
Bcl6(Zf)/Liver-Bcl6-ChIP-Seq(GSE31578)/Homer	NNNCTTTCCAGGAAA	1	-0.06804	1	90	0.0609	6640.7	0.0705
ZNF768(Zf)/Rajj-ZNF768-ChIP-Seq(GSE111879)/Homer	RHHCAGAGAGGB	1	-0.0661	1	2	0.0014	283	0.003
Hoxb4(Homeobox)/ES-Hoxb4-ChIP-Seq(GSE34014)/Homer	TGATTRATGGCY	1	-0.06399	1	3	0.002	382.3	0.0041
PPARE(NR),DR1/3T3L1-Pparg-ChIP-Seq(GSE13511)/Homer	TGACCTTTGCCCCA	1	-0.06315	1	91	0.0616	6732.2	0.0715
EBF(EBF)/proBcell-EBF-ChIP-Seq(GSE21978)/Homer	DGTCCCYRGGGA	1	-0.06058	1	32	0.0217	2624.5	0.0279
ZNF136(Zf)/HEK293-ZNF136.GFP-ChIP-Seq(GSE58341)/Homer	YTKGATAHAGTATTCTWGGTNGGCA	1	-0.05944	1	2	0.0014	291.5	0.0031
SCL(bHLH)/HPC7-Scl-ChIP-Seq(GSE13511)/Homer	AVCAGCTG	1	-0.05546	1	559	0.3785	37533.5	0.3986
Unknown-ESC-element(?)/mES-Nanog-ChIP-Seq(GSE11724)/Homer	CACAGCAGGGGG	1	-0.05384	1	71	0.0481	5403.3	0.0574
TEAD1(TEAD)/HepG2-TEAD1-ChIP-Seq(Encode)/Homer	CYRCATTCCA	1	-0.05073	1	52	0.0352	4090.2	0.0434
NeuroD1(bHLH)/Islet-NeuroD1-ChIP-Seq(GSE30298)/Homer	GCCATCTGTT	1	-0.04333	1	73	0.0494	5602.4	0.0595
RXR(NR),DR1/3T3L1-RXR-ChIP-Seq(GSE13511)/Homer	TAGGGCAAAGGTCA	1	-0.03819	1	129	0.0873	9487.4	0.1007
Zic3(Zf)/mES-Zic3-ChIP-Seq(GSE37889)/Homer	GGCCYCCTGCTGDGH	1	-0.03652	1	140	0.0948	10249.6	0.1088
VDR(NR),DR3/GM10855-VDR+vitD-ChIP-Seq(GSE22484)/Homer	ARAGGTCANWGAGTTCANNN	1	-0.03478	1	12	0.0081	1210.2	0.0129
AR-halfsite(NR)/LNCaP-AR-ChIP-Seq(GSE27824)/Homer	CCAGGAACAG	1	-0.03102	1	366	0.2478	25325.5	0.2689
GATA3(Zf)/iTreg-Gata3-ChIP-Seq(GSE20898)/Homer	AGATAASR	1	-0.03018	1	44	0.0298	3637.1	0.0386
Tbx6(T-box)/ESC-Tbx6-ChIP-Seq(GSE93524)/Homer	DAGGTGTBAA	1	-0.02872	1	76	0.0515	5922.4	0.0629
ZNF692(Zf)/HEK293-ZNF692.GFP-ChIP-Seq(GSE58341)/Homer	GTGGGCCCCA	1	-0.02669	1	31	0.021	2709.8	0.0288
NFAT:AP1(RHD,bZIP)/Jurkat-NFATC1-ChIP-Seq(Jolma_et_al.)/Homer	SARTGGAAAAWRTGAGTCAB	1	-0.02487	1	2	0.0014	356.9	0.0038
RAR:RXR(NR),DR0/ES-RAR-ChIP-Seq(GSE56893)/Homer	AGGTCAAGGTCA	1	-0.02392	1	5	0.0034	657.9	0.007
TRPS1(Zf)/MCF7-TRPS1-ChIP-Seq(GSE107013)/Homer	AGATAAGANN	1	-0.02167	1	56	0.0379	4574.3	0.0486
ERRg(NR)/Kidney-ESRRG-ChIP-Seq(GSE104905)/Homer	GTGACCTTGRVN	1	-0.02095	1	67	0.0454	5367.4	0.057
Gata6(Zf)/HUG1N-GATA6-ChIP-Seq(GSE51936)/Homer	YCTTATCTBN	1	-0.02024	1	20	0.0135	1919.2	0.0204
Nkx2.1(Homeobox)/LungAC-Nkx2.1-ChIP-Seq(GSE43252)/Homer	RSCACTYRAG	1	-0.01897	1	270	0.1828	19214.4	0.204
SF1(NR)/H295R-Nr5a1-ChIP-Seq(GSE44220)/Homer	CAAGGHCANV	1	-0.01809	1	27	0.0183	2476.9	0.0263
Reverb(NR),DR2/RAW-Reverba.biotin-ChIP-Seq(GSE45914)/Homer	GTRGGTCASTGGGTCA	1	-0.01425	1	8	0.0054	980.8	0.0104
Bapx1(Homeobox)/VertebralCol-Bapx1-ChIP-Seq(GSE36672)/Homer	TTRAGTGSYK	1	-0.01322	1	200	0.1354	14664.9	0.1557
Gli3(Zf)/E11.5-Gli3-ChIP-Chip(GSE151646)/Homer	RGACCACCCASR	1	-0.01301	1	40	0.0271	3512.9	0.0373
MafF(bZIP)/HepG2-MafF-ChIP-Seq(GSE31477)/Homer	HWWGTCAGCAWWTTT	1	-0.01286	1	3	0.002	515.6	0.0055
Hoxd12(Homeobox)/ChickenMSG-Hoxd12.Flag-ChIP-Seq(GSE86088)/Homer	HDGYAATGAAAN	1	-0.01256	1	72	0.0487	5845.9	0.0621
SCRT1(Zf)/HEK293-SCRT1.eGFP-ChIP-Seq(Encode)/Homer	GCAACAGGTG	1	-0.01098	1	19	0.0129	1929.3	0.0205
ERb(NR),IR3/Ovary-ERb-ChIP-Seq(GSE203391)/Homer	RGGTCAGGGTGACCT	1	-0.01017	1	33	0.0223	3030.7	0.0322
Gata2(Zf)/K562-GATA2-ChIP-Seq(GSE18829)/Homer	BBCTTATCTS	1	-0.008647	1	13	0.0088	1468.8	0.0156
CRX(Homeobox)/Retina-Crx-ChIP-Seq(GSE20012)/Homer	GCTAATCC	1	-0.008128	1	148	0.1002	11277.9	0.1198
PSE(SNAPc)/K562-mStart-Seq/Homer	WAVTCACCMTAASYDAAAAG	1	-0.007831	1	8	0.0054	1043.7	0.0111
RBPJ:Ebox(?,bHLH)/Panc1-Rbpj1-ChIP-Seq(GSE47459)/Homer	GGGRAARRGRMCAGMTG	1	-0.007635	1	23	0.0156	2300.1	0.0244
HIC1(Zf)/Treg-ZBTB29-ChIP-Seq(GSE99889)/Homer	TGCCAGCB	1	-0.007348	1	355	0.2404	25225.5	0.2679
Gata1(Zf)/K562-GATA1-ChIP-Seq(GSE18829)/Homer	SAGATAAGRV	1	-0.006905	1	11	0.0074	1323.7	0.0141
Srebp1a(bHLH)/HepG2-Srebp1a-ChIP-Seq(GSE31477)/Homer	RTCACSCCAY	1	-0.005242	1	11	0.0074	1354.3	0.0144
EBF1(EBF)/Near-E2A-ChIP-Seq(GSE21512)/Homer	GTCCCCWGGGGA	1	-0.004503	1	197	0.1334	14815.9	0.1573
Tbx5(T-box)/HL1-Tbx5.biotin-ChIP-Seq(GSE21529)/Homer	AGGTGTCA	1	-0.004035	1	318	0.2153	22998.2	0.2442
ZNF416(Zf)/HEK293-ZNF416.GFP-ChIP-Seq(GSE58341)/Homer	WDNCTGGGCA	1	-0.002804	1	173	0.1171	13310.7	0.1413
Gli2(Zf)/GM2-Gli2-ChIP-Chip(GSE112702)/Homer	YSTGGGTGGTCT	1	-0.002721	1	25	0.0169	2608.4	0.0277
THRa(NR)/C17.2-THRa-ChIP-Seq(GSE38347)/Homer	GGTCANYTGAGGWCA	1	-0.002681	1	43	0.0291	4020.9	0.0427
TEAD(TEA)/Fibroblast-PU.1-ChIP-Seq(Unpublished)/Homer	YCWGGAATGY	1	-0.002497	1	18	0.0122	2043.3	0.0217
FXR(NR),ER2/Liver-FXR-ChIP-Seq(GSE133700)/Homer	NTGACCYMKRGGTCA	1	-0.002025	1	46	0.0311	4297.1	0.0456
THRb(NR)/HepG2-THRb.Flag-ChIP-Seq(Encode)/Homer	GGTCACCTGAGGTCA	1	-0.001857	1	82	0.0555	6990.4	0.0742
Nr5a2(NR)/Pancreas-LRH1-ChIP-Seq(GSE34295)/Homer	BTCAAGGTCA	1	-0.001748	1	46	0.0311	4322.5	0.0459
TEAD2(TEA)/Py2T-Tead2-ChIP-Seq(GSE55709)/Homer	CCWGGAATGY	1	-0.001733	1	19	0.0129	2173.9	0.0231
ZNF711(Zf)/SHSY5Y-ZNF711-ChIP-Seq(GSE20673)/Homer	AGGCCTAG	1	-0.001698	1	484	0.3277	34256.7	0.3638
EBF2(EBF)/BrownAdipose-EBF2-ChIP-Seq(GSE97114)/Homer	NABTCCCWDGGGAVH	1	-0.001599	1	114	0.0772	9326.4	0.099
ZNF415(Zf)/HEK293-ZNF415.GFP-ChIP-Seq(GSE58341)/Homer	GRTGMTRGAGCC	1	-0.001112	1	83	0.0562	7170	0.0761
Ascl2(bHLH)/ESC-Ascl2-ChIP-Seq(GSE97712)/Homer	SSRGCAGCTGCH	1	-0.000768	1	175	0.1185	13800.3	0.1465
NF1(CTF)/LNCAP-NF1-ChIP-Seq(Unpublished)/Homer	CYTGGCABNSTGCCAR	1	-0.000341	1	35	0.0237	3709.8	0.0394
Esrrb(NR)/mES-Esrrb-ChIP-Seq(GSE11431)/Homer	KTGACCTTGA	1	-0.000326	1	32	0.0217	3471.9	0.0369
Nr5a2(NR)/mES-Nr5a2-ChIP-Seq(GSE19019)/Homer	BTCAAGGTCA	1	-0.000188	1	30	0.0203	3379.7	0.0359
LXRE(NR),DR4/RAW-LXRb.biotin-ChIP-Seq(GSE21512)/Homer	RGGTTACTANAGGTCA	1	-0.000119	1	2	0.0014	735.7	0.0078
Ascl1(bHLH)/NeuralTubes-Ascl1-ChIP-Seq(GSE55840)/Homer	NNVVCAGCTGBN	1	-0.000111	1	206	0.1395	16445.1	0.1746
Mef2b(MADS)/HEK293-Mef2b.V5-ChIP-Seq(GSE67450)/Homer	GCTATTTTTGGM	1	-6.3e-05	1	32	0.0217	3687.7	0.0392
LRF(Zf)/Erythroblasts-ZBTB7A-ChIP-Seq(GSE74977)/Homer	AAGACCCYYN	1	-5e-05	1	459	0.3108	33755	0.3585
AP-2alpha(AP2)/Hela-AP2alpha-ChIP-Seq(GSE31477)/Homer	ATGCCCTGAGGC	1	-4.3e-05	1	215	0.1456	17302	0.1837
Mef2a(MADS)/HL1-Mef2a.biotin-ChIP-Seq(GSE21529)/Homer	CYAAAAATAG	1	-3e-05	1	19	0.0129	2639	0.028
AP-2gamma(AP2)/MCF7-TFAP2C-ChIP-Seq(GSE21234)/Homer	SCCTSAGGSCAW	1	-1.3e-05	1	289	0.1957	22702.1	0.2411
GLIS3(Zf)/Thyroid-Glis3.GFP-ChIP-Seq(GSE103297)/Homer	CTCCCTGGGAGGCCN	1	-1.1e-05	1	383	0.2593	29112.5	0.3092
Ptf1a(bHLH)/Panc1-Ptf1a-ChIP-Seq(GSE47459)/Homer	ACAGCTGTTN	1	-2e-06	1	319	0.216	25248.9	0.2681
HEB(bHLH)/mES-Heb-ChIP-Seq(GSE53233)/Homer	VCAGCTGBNN	1	-2e-06	1	260	0.176	21177.4	0.2249
Zac1(Zf)/Neuro2A-Plagl1-ChIP-Seq(GSE75942)/Homer	HAWGRGGCCM	1	-1e-06	1	495	0.3351	37165	0.3947
COUP-TFII(NR)/K562-NR2F1-ChIP-Seq(Encode)/Homer	GKBCARAGGTCA	1	0	1	113	0.0765	10903.1	0.1158
Mef2c(MADS)/GM12878-Mef2c-ChIP-Seq(GSE32465)/Homer	DCYAAAAATAGM	1	0	1	14	0.0095	2667.7	0.0283
COUP-TFII(NR)/Artia-Nr2f2-ChIP-Seq(GSE46497)/Homer	AGRGGTCA	1	0	1	149	0.1009	13755.1	0.1461
E2A(bHLH)/proBcell-E2A-ChIP-Seq(GSE21978)/Homer	DNRCAGCTGY	1	0	1	193	0.1307	17014.7	0.1807
GSC(Homeobox)/FrogEmbryos-GSC-ChIP-Seq(DRA000576)/Homer	RGGATTAR	1	0	1	48	0.0325	5893.2	0.0626
Erra(NR)/HepG2-Erra-ChIP-Seq(GSE31477)/Homer	CAAAGGTCAG	1	0	1	205	0.1388	18002.3	0.1912
THRb(NR)/Liver-NR1A2-ChIP-Seq(GSE52613)/Homer	TRAGGTCA	1	0	1	347	0.2349	28016.8	0.2975
RARa(NR)/K562-RARa-ChIP-Seq(Encode)/Homer	TTGAMCTTTG	1	0	1	194	0.1313	17375.3	0.1845
EAR2(NR)/K562-NR2F6-ChIP-Seq(Encode)/Homer	NRBCARRGGTCA	1	0	1	94	0.0636	10038.9	0.1066
Slug(Zf)/Mesoderm-Snai2-ChIP-Seq(GSE61475)/Homer	SNGCACCTGCHS	1	0	1	51	0.0345	6699.8	0.0711
Snail1(Zf)/LS174T-SNAIL1.HA-ChIP-Seq(GSE127183)/Homer	TRCACCTGCY	1	0	1	64	0.0433	9511.4	0.101
RARg(NR)/ES-RARg-ChIP-Seq(GSE30538)/Homer	AGGTCAAGGTCA	1	0	1	0	0	155.2	0.0016
ZFP3(Zf)/HEK293-ZFP3.GFP-ChIP-Seq(GSE58341)/Homer	GGGTTTTGAAGGATGARTAGGAGTT	1	0	1	0	0	13.3	0.0001
ZEB2(Zf)/SNU398-ZEB2-ChIP-Seq(GSE103048)/Homer	GNMCAGGTGTGC	1	0	1	63	0.0427	10699	0.1136
ZNF16(Zf)/HEK293-ZNF16.GFP-ChIP-Seq(GSE58341)/Homer	MACCTTCYATGGCTCCCTAKTGCCY	1	0	1	0	0	68.9	0.0007
ZEB1(Zf)/PDAC-ZEB1-ChIP-Seq(GSE64557)/Homer	VCAGGTRDRY	1	0	1	128	0.0867	17490.5	0.1857
Pax7(Paired,Homeobox),longest/Myoblast-Pax7-ChIP-Seq(GSE25064)/Homer	NTAATTDGCYAATTANNWWD	1	0	1	0	0	25.4	0.0003
E2A(bHLH),near_PU.1/Bcell-PU.1-ChIP-Seq(GSE21512)/Homer	NVCACCTGBN	1	0	1	110	0.0745	15223.1	0.1617
Pax7(Paired,Homeobox)/Myoblast-Pax7-ChIP-Seq(GSE25064)/Homer	TAATCAATTA	1	0	1	0	0	97.8	0.001
OCT:OCT(POU,Homeobox)/NPC-OCT6-ChIP-Seq(GSE43916)/Homer	YATGCATATRCATRT	1	0	1	0	0	95.7	0.001
GATA(Zf),IR4/iTreg-Gata3-ChIP-Seq(GSE20898)/Homer	NAGATWNBNATCTNN	1	0	1	0	0	113.9	0.0012
DUX(Homeobox)/C2C12-Dux-ChIP-Seq(GSE87279)/Homer	BCWGATTCAATCAAN	1	0	1	0	0	2.4	0
GATA3(Zf),DR4/iTreg-Gata3-ChIP-Seq(GSE20898)/Homer	AGATGKDGAGATAAG	1	0	1	0	0	119.3	0.0013
DUX4(Homeobox)/Myoblasts-DUX4.V5-ChIP-Seq(GSE75791)/Homer	NWTAAYCYAATCAWN	1	0	1	0	0	40.9	0.0004
ZNF528(Zf)/HEK293-ZNF528.GFP-ChIP-Seq(GSE58341)/Homer	AGAAATGACTTCCCT	1	0	1	0	0	24.1	0.0003

## Sheet: LineXVII_SE_motifs
Motif Name	Consensus	P-value	Log P-value	q-value (Benjamini)	# of Target Sequences with Motif(of 1249)	% of Target Sequences with Motif	# of Background Sequences with Motif(of 97216)	% of Background Sequences with Motif
Fosl2(bZIP)/3T3L1-Fosl2-ChIP-Seq(GSE56872)/Homer	NATGASTCABNN	1e-84	-195.5	0	169	0.1353	1886	0.0194
Jun-AP1(bZIP)/K562-cJun-ChIP-Seq(GSE31477)/Homer	GATGASTCATCN	1e-84	-195.3	0	150	0.1201	1413.9	0.0146
Fra1(bZIP)/BT549-Fra1-ChIP-Seq(GSE46166)/Homer	NNATGASTCATH	1e-83	-192.1	0	203	0.1625	2921.2	0.0301
Fos(bZIP)/TSC-Fos-ChIP-Seq(GSE110950)/Homer	NDATGASTCAYN	1e-82	-190.7	0	209	0.1673	3138	0.0323
Fra2(bZIP)/Striatum-Fra2-ChIP-Seq(GSE43429)/Homer	GGATGACTCATC	1e-81	-187.9	0	193	0.1545	2681.3	0.0276
JunB(bZIP)/DendriticCells-Junb-ChIP-Seq(GSE36099)/Homer	RATGASTCAT	1e-78	-181.1	0	201	0.1609	3052.8	0.0314
BATF(bZIP)/Th17-BATF-ChIP-Seq(GSE39756)/Homer	DATGASTCAT	1e-75	-173.4	0	211	0.1689	3538.8	0.0365
Atf3(bZIP)/GBM-ATF3-ChIP-Seq(GSE33912)/Homer	DATGASTCATHN	1e-73	-170.2	0	213	0.1705	3675.9	0.0379
Sox10(HMG)/SciaticNerve-Sox3-ChIP-Seq(GSE35132)/Homer	CCWTTGTYYB	1e-66	-153.7	0	375	0.3002	11348.6	0.1169
AP-1(bZIP)/ThioMac-PU.1-ChIP-Seq(GSE21512)/Homer	VTGACTCATC	1e-66	-153.6	0	219	0.1753	4276.4	0.0441
Sox3(HMG)/NPC-Sox3-ChIP-Seq(GSE33059)/Homer	CCWTTGTY	1e-64	-148.2	0	380	0.3042	11852.5	0.1221
Sox21(HMG)/ESC-SOX21-ChIP-Seq(GSE110505)/Homer	BCCWTTGTBYKV	1e-63	-146.9	0	388	0.3106	12336.9	0.1271
Sox9(HMG)/Limb-SOX9-ChIP-Seq(GSE73225)/Homer	AGGVNCCTTTGT	1e-58	-135.7	0	247	0.1978	5934	0.0611
SOX1(HMG)/NPC-SOX1-ChIP-Seq(GSE138215)/Homer	CCATTGTTCB	1e-56	-130.1	0	428	0.3427	15408.5	0.1587
Bach2(bZIP)/OCILy7-Bach2-ChIP-Seq(GSE44420)/Homer	TGCTGAGTCA	1e-52	-120.7	0	106	0.0849	1193	0.0123
Sox2(HMG)/mES-Sox2-ChIP-Seq(GSE11431)/Homer	BCCATTGTTC	1e-44	-103.5	0	218	0.1745	5766.4	0.0594
Sox6(HMG)/Myotubes-Sox6-ChIP-Seq(GSE32627)/Homer	CCATTGTTNY	1e-40	-93.1	0	298	0.2386	10243.2	0.1055
Sox4(HMG)/proB-Sox4-ChIP-Seq(GSE50066)/Homer	YCTTTGTTCC	1e-38	-88.63	0	209	0.1673	5938.3	0.0612
Sox15(HMG)/CPA-Sox15-ChIP-Seq(GSE62909)/Homer	RAACAATGGN	1e-37	-86.7	0	238	0.1906	7443.6	0.0767
Sox17(HMG)/Endoderm-Sox17-ChIP-Seq(GSE61475)/Homer	CCATTGTTYB	1e-30	-70.31	0	159	0.1273	4360.5	0.0449
NF-E2(bZIP)/K562-NFE2-ChIP-Seq(GSE31477)/Homer	GATGACTCAGCA	1e-27	-64.35	0	44	0.0352	348.8	0.0036
ZNF148(Zf)/MDAMB231-ZNF148-ChIP-Seq(GSE147020)/Homer	CCCCTCCCCCAC	1e-23	-53.76	0	291	0.233	12475.1	0.1285
Rfx2(HTH)/LoVo-RFX2-ChIP-Seq(GSE49402)/Homer	GTTGCCATGGCAACM	1e-21	-50.22	0	57	0.0456	876.3	0.009
RFX(HTH)/K562-RFX3-ChIP-Seq(SRA012198)/Homer	CGGTTGCCATGGCAAC	1e-20	-46.98	0	53	0.0424	811	0.0084
Nrf2(bZIP)/Lymphoblast-Nrf2-ChIP-Seq(GSE37589)/Homer	HTGCTGAGTCAT	1e-20	-46.8	0	33	0.0264	278.1	0.0029
En1(Homeobox)/SUM149-EN1-ChIP-Seq(GSE120957)/Homer	NDCTAATTAS	1e-19	-44.24	0	240	0.1922	10218.8	0.1053
NFE2L2(bZIP)/HepG2-NFE2L2-ChIP-Seq(Encode)/Homer	AWWWTGCTGAGTCAT	1e-19	-43.94	0	27	0.0216	183.1	0.0019
KLF14(Zf)/HEK293-KLF14.GFP-ChIP-Seq(GSE58341)/Homer	RGKGGGCGKGGC	1e-18	-43.35	0	589	0.4716	33756.8	0.3478
X-box(HTH)/NPC-H3K4me1-ChIP-Seq(GSE16256)/Homer	GGTTGCCATGGCAA	1e-17	-41.43	0	49	0.0392	791.7	0.0082
Zfp281(Zf)/ES-Zfp281-ChIP-Seq(GSE81042)/Homer	CCCCTCCCCCAC	1e-17	-41.38	0	117	0.0937	3662.7	0.0377
Bach1(bZIP)/K562-Bach1-ChIP-Seq(GSE31477)/Homer	AWWNTGCTGAGTCAT	1e-17	-40.93	0	30	0.024	270.6	0.0028
Sox7(HMG)/ESC-Sox7-ChIP-Seq(GSE133899)/Homer	VVRRAACAATGG	1e-17	-39.86	0	76	0.0608	1850.4	0.0191
Maz(Zf)/HepG2-Maz-ChIP-Seq(GSE31477)/Homer	GGGGGGGG	1e-17	-39.68	0	495	0.3963	27494.4	0.2832
Rfx1(HTH)/NPC-H3K4me1-ChIP-Seq(GSE16256)/Homer	KGTTGCCATGGCAA	1e-15	-36.11	0	69	0.0552	1686.7	0.0174
Sp5(Zf)/mES-Sp5.Flag-ChIP-Seq(GSE72989)/Homer	RGKGGGCGGAGC	1e-15	-34.92	0	397	0.3179	21322.7	0.2197
Rfx5(HTH)/GM12878-Rfx5-ChIP-Seq(GSE31477)/Homer	SCCTAGCAACAG	1e-15	-34.58	0	87	0.0697	2549.2	0.0263
CTCF(Zf)/CD4+-CTCF-ChIP-Seq(Barski_et_al.)/Homer	AYAGTGCCMYCTRGTGGCCA	1e-15	-34.56	0	56	0.0448	1210	0.0125
Gsx2(Homeobox)/LGE-Gsx2.Flag-ChIP-Seq(GSE162589)/Homer	CTAATTAGSN	1e-13	-32.07	0	170	0.1361	7127.7	0.0734
NF1(CTF)/LNCAP-NF1-ChIP-Seq(Unpublished)/Homer	CYTGGCABNSTGCCAR	1e-13	-31.82	0	123	0.0985	4517.2	0.0465
Lhx2(Homeobox)/HFSC-Lhx2-ChIP-Seq(GSE48068)/Homer	TAATTAGN	1e-12	-29.79	0	130	0.1041	5038.5	0.0519
Emx2(Homeobox)/Cortex-Emx2-ChIP-Seq(GSE183130)/Homer	NVCTAATTAG	1e-12	-29.77	0	155	0.1241	6451.4	0.0665
Sp2(Zf)/HEK293-Sp2.eGFP-ChIP-Seq(Encode)/Homer	YGGCCCCGCCCC	1e-12	-29.52	0	496	0.3971	29095.5	0.2997
NFIL3(bZIP)/HepG2-NFIL3-ChIP-Seq(Encode)/Homer	VTTACGTAAYNNNNN	1e-11	-26.75	0	93	0.0745	3256.1	0.0335
Tlx?(NR)/NPC-H3K4me1-ChIP-Seq(GSE16256)/Homer	CTGGCAGSCTGCCA	1e-11	-26.62	0	113	0.0905	4332	0.0446
NF1-halfsite(CTF)/LNCaP-NF1-ChIP-Seq(Unpublished)/Homer	YTGCCAAG	1e-11	-25.62	0	327	0.2618	17858.5	0.184
Nkx6.1(Homeobox)/Islet-Nkx6.1-ChIP-Seq(GSE40975)/Homer	GKTAATGR	1e-10	-24.69	0	259	0.2074	13445.9	0.1385
Nanog(Homeobox)/mES-Nanog-ChIP-Seq(GSE11724)/Homer	RGCCATTAAC	1e-10	-24.45	0	510	0.4083	31003.3	0.3194
WT1(Zf)/Kidney-WT1-ChIP-Seq(GSE90016)/Homer	MCTCCCMCRCAB	1e-10	-24.22	0	209	0.1673	10278.7	0.1059
NFY(CCAAT)/Promoter/Homer	RGCCAATSRG	1e-10	-24.06	0	147	0.1177	6484.4	0.0668
DLX2(Homeobox)/BasalGanglia-Dlx2-ChIP-seq(GSE124936)/Homer	NNNTAATTAS	1e-10	-23.84	0	166	0.1329	7647.2	0.0788
Lhx3(Homeobox)/Neuron-Lhx3-ChIP-Seq(GSE31456)/Homer	ADBTAATTAR	1e-10	-23.22	0	175	0.1401	8264.6	0.0851
LHX9(Homeobox)/Hct116-LHX9.V5-ChIP-Seq(GSE116822)/Homer	NGCTAATTAG	1e-09	-22.92	0	161	0.1289	7438	0.0766
MafK(bZIP)/C2C12-MafK-ChIP-Seq(GSE36030)/Homer	GCTGASTCAGCA	1e-09	-22.66	0	57	0.0456	1690.6	0.0174
DLX5(Homeobox)/BasalGanglia-Dlx5-ChIP-seq(GSE124936)/Homer	SSTAATTA	1e-09	-22.09	0	94	0.0753	3617.7	0.0373
Lhx1(Homeobox)/EmbryoCarcinoma-Lhx1-ChIP-Seq(GSE70957)/Homer	NNYTAATTAR	1e-09	-22.02	0	123	0.0985	5260.3	0.0542
Rfx6(HTH)/Min6b1-Rfx6.HA-ChIP-Seq(GSE62844)/Homer	TGTTKCCTAGCAACM	1e-09	-21.55	0	212	0.1697	10799.6	0.1113
NeuroD1(bHLH)/Islet-NeuroD1-ChIP-Seq(GSE30298)/Homer	GCCATCTGTT	1e-09	-21.11	0	170	0.1361	8188.7	0.0844
Brn1(POU,Homeobox)/NPC-Brn1-ChIP-Seq(GSE35496)/Homer	TATGCWAATBAV	1e-08	-20.5	0	48	0.0384	1370.3	0.0141
JunD(bZIP)/K562-JunD-ChIP-Seq/Homer	ATGACGTCATCN	1e-08	-20.22	0	29	0.0232	583.3	0.006
Usf2(bHLH)/C2C12-Usf2-ChIP-Seq(GSE36030)/Homer	GTCACGTGGT	1e-08	-20.18	0	79	0.0633	2940.7	0.0303
KLF1(Zf)/HUDEP2-KLF1-CutnRun(GSE136251)/Homer	VDGGGYGGGGCY	1e-08	-20.02	0	323	0.2586	18472.7	0.1903
Atf4(bZIP)/MEF-Atf4-ChIP-Seq(GSE35681)/Homer	MTGATGCAAT	1e-08	-19.64	0	53	0.0424	1646	0.017
BHLHA15(bHLH)/NIH3T3-BHLHB8.HA-ChIP-Seq(GSE119782)/Homer	NAMCAGCTGK	1e-08	-19.58	0	263	0.2106	14444.2	0.1488
DLX1(Homeobox)/BasalGanglia-Dlx1-ChIP-seq(GSE124936)/Homer	NSNNTAATTA	1e-08	-19.02	0	144	0.1153	6813.2	0.0702
MITF(bHLH)/MastCells-MITF-ChIP-Seq(GSE48085)/Homer	RTCATGTGAC	1e-08	-18.89	0	153	0.1225	7384.6	0.0761
E-box(bHLH)/Promoter/Homer	SSGGTCACGTGA	1e-08	-18.7	0	35	0.028	868.8	0.009
CREB5(bZIP)/LNCaP-CREB5.V5-ChIP-Seq(GSE137775)/Homer	VVATGACGTCAT	1e-08	-18.64	0	66	0.0528	2354.5	0.0243
c-Jun-CRE(bZIP)/K562-cJun-ChIP-Seq(GSE31477)/Homer	ATGACGTCATCY	1e-08	-18.63	0	67	0.0536	2407.4	0.0248
SCL(bHLH)/HPC7-Scl-ChIP-Seq(GSE13511)/Homer	AVCAGCTG	1e-08	-18.61	0	695	0.5564	46228.1	0.4762
USF1(bHLH)/GM12878-Usf1-ChIP-Seq(GSE32465)/Homer	SGTCACGTGR	1e-08	-18.6	0	100	0.0801	4230.3	0.0436
Oct6(POU,Homeobox)/NPC-Pou3f1-ChIP-Seq(GSE35496)/Homer	WATGCAAATGAG	1e-08	-18.57	0	57	0.0456	1898	0.0196
KLF17(Zf)/2cell-Klf17-CutnTag(GSE211845)/Homer	GCYCCGCCCCYH	1e-07	-17.7	0	248	0.1986	13731.2	0.1415
LEF1(HMG)/H1-LEF1-ChIP-Seq(GSE64758)/Homer	CCTTTGATST	1e-07	-17.53	0	88	0.0705	3635.9	0.0375
MyoD(bHLH)/Myotube-MyoD-ChIP-Seq(GSE21614)/Homer	RRCAGCTGYTSY	1e-07	-17.53	0	192	0.1537	10042.1	0.1035
BORIS(Zf)/K562-CTCFL-ChIP-Seq(GSE32465)/Homer	CNNBRGCGCCCCCTGSTGGC	1e-07	-17.49	0	84	0.0673	3413.9	0.0352
CLOCK(bHLH)/Liver-Clock-ChIP-Seq(GSE39860)/Homer	GHCACGTG	1e-07	-17.23	0	107	0.0857	4764.7	0.0491
Twist2(bHLH)/Myoblast-Twist2.Ty1-ChIP-Seq(GSE127998)/Homer	MCAGCTGBYH	1e-07	-17.16	0	308	0.2466	17939	0.1848
Dlx3(Homeobox)/Kerainocytes-Dlx3-ChIP-Seq(GSE89884)/Homer	NDGTAATTAC	1e-07	-16.84	0	73	0.0584	2852.2	0.0294
NeuroG2(bHLH)/Fibroblast-NeuroG2-ChIP-Seq(GSE75910)/Homer	ACCATCTGTT	1e-07	-16.79	0	261	0.209	14765	0.1521
Klf15(Zf)/Liver-Klf15-ChIP-Seq(GSE166083)/Homer	RGGGGGCGGGGC	1e-07	-16.76	0	349	0.2794	20895.2	0.2153
Foxa2(Forkhead)/Liver-Foxa2-ChIP-Seq(GSE25694)/Homer	CYTGTTTACWYW	1e-07	-16.5	0	91	0.0729	3896	0.0401
Chop(bZIP)/MEF-Chop-ChIP-Seq(GSE35681)/Homer	ATTGCATCAT	1e-07	-16.41	0	42	0.0336	1278.2	0.0132
CRE(bZIP)/Promoter/Homer	CSGTGACGTCAC	1e-06	-16.11	0	59	0.0472	2150.6	0.0222
Atoh1(bHLH)/Cerebellum-Atoh1-ChIP-Seq(GSE22111)/Homer	VNRVCAGCTGGY	1e-06	-16.05	0	217	0.1737	11913.1	0.1227
KLF5(Zf)/LoVo-KLF5-ChIP-Seq(GSE49402)/Homer	DGGGYGKGGC	1e-06	-16.03	0	397	0.3179	24479.5	0.2522
bHLHE40(bHLH)/HepG2-BHLHE40-ChIP-Seq(GSE31477)/Homer	KCACGTGMCN	1e-06	-16.03	0	75	0.06	3025.8	0.0312
NFATC2(RHD)/Islets-NFATC2-ChIP-Seq(GSE158496)/Homer	WTTTTCCATTGS	1e-06	-15.98	0	243	0.1946	13677.9	0.1409
c-Myc(bHLH)/LNCAP-cMyc-ChIP-Seq(Unpublished)/Homer	VCCACGTG	1e-06	-15.6	0	114	0.0913	5352.8	0.0551
TFE3(bHLH)/MEF-TFE3-ChIP-Seq(GSE75757)/Homer	GTCACGTGACYV	1e-06	-15.3	0	26	0.0208	611.3	0.0063
Lhx6/Neurons-Lhx6-ChIP-seq(GSE85704)/Homer	YCCTRATTAG	1e-06	-14.98	0	152	0.1217	7807.3	0.0804
MafA(bZIP)/Islet-MafA-ChIP-Seq(GSE30298)/Homer	TGCTGACTCA	1e-06	-14.76	0	127	0.1017	6252.3	0.0644
Oct4:Sox17(POU,Homeobox,HMG)/F9-Sox17-ChIP-Seq(GSE44553)/Homer	CCATTGTATGCAAAT	1e-06	-14.62	0	24	0.0192	552.4	0.0057
Atoh7(bHLH)/Retina-Atoh7-CutnRun(GSE156756)/Homer	KRRCAGCTGGTS	1e-06	-14.46	0	169	0.1353	8982.1	0.0925
RUNX(Runt)/HPC7-Runx1-ChIP-Seq(GSE22178)/Homer	SAAACCACAG	1e-06	-14.45	0	102	0.0817	4747	0.0489
Klf9(Zf)/GBM-Klf9-ChIP-Seq(GSE62211)/Homer	GCCACRCCCACY	1e-06	-14.18	0	147	0.1177	7596.5	0.0783
Atf2(bZIP)/3T3L1-Atf2-ChIP-Seq(GSE56872)/Homer	NRRTGACGTCAT	1e-06	-14.1	0	64	0.0512	2564.2	0.0264
Six2(Homeobox)/NephronProgenitor-Six2-ChIP-Seq(GSE39837)/Homer	GWAAYHTGAKMC	1e-06	-13.96	0	119	0.0953	5850	0.0603
Six4(Homeobox)/MCF7-SIX4-ChIP-Seq(Encode)/Homer	TGWAAYCTGABACCB	1e-06	-13.87	0	16	0.0128	274.5	0.0028
TCF4(bHLH)/SHSY5Y-TCF4-ChIP-Seq(GSE96915)/Homer	SMCATCTGKH	1e-06	-13.84	0	259	0.2074	15164.5	0.1562
Myf5(bHLH)/GM-Myf5-ChIP-Seq(GSE24852)/Homer	BAACAGCTGT	1e-05	-13.72	0	147	0.1177	7660.5	0.0789
Egr1(Zf)/K562-Egr1-ChIP-Seq(GSE32465)/Homer	TGCGTGGGYG	1e-05	-13.66	0	216	0.1729	12246.4	0.1262
Fli1(ETS)/CD8-FLI-ChIP-Seq(GSE20898)/Homer	NRYTTCCGGH	1e-05	-13.58	0	217	0.1737	12329	0.127
HLF(bZIP)/HSC-HLF.Flag-ChIP-Seq(GSE69817)/Homer	RTTATGYAAB	1e-05	-13.57	0	89	0.0713	4059	0.0418
OCT4-SOX2-TCF-NANOG(POU,Homeobox,HMG)/mES-Oct4-ChIP-Seq(GSE11431)/Homer	ATTTGCATAACAATG	1e-05	-13.3	0	26	0.0208	682.9	0.007
Fox:Ebox(Forkhead,bHLH)/Panc1-Foxa2-ChIP-Seq(GSE47459)/Homer	NNNVCTGWGYAAACASN	1e-05	-13.23	0	115	0.0921	5689.4	0.0586
NPAS(bHLH)/Liver-NPAS-ChIP-Seq(GSE39860)/Homer	NVCACGTG	1e-05	-12.99	0	228	0.1825	13189.8	0.1359
Ap4(bHLH)/AML-Tfap4-ChIP-Seq(GSE45738)/Homer	NAHCAGCTGD	1e-05	-12.88	0	233	0.1865	13552.9	0.1396
HOXA3(Homeobox)/mEmbryo-Hoxa3-ChIP-Seq(E-MTAB-8607)/Homer	ATGATTGATGGS	1e-05	-12.87	0	25	0.02	655.7	0.0068
Tcf21(bHLH)/ArterySmoothMuscle-Tcf21-ChIP-Seq(GSE61369)/Homer	NAACAGCTGG	1e-05	-12.85	0	198	0.1585	11170.7	0.1151
BMAL1(bHLH)/Liver-Bmal1-ChIP-Seq(GSE39860)/Homer	GNCACGTG	1e-05	-12.76	0	252	0.2018	14891.2	0.1534
Hoxb4(Homeobox)/ES-Hoxb4-ChIP-Seq(GSE34014)/Homer	TGATTRATGGCY	1e-05	-12.73	0	31	0.0248	933.1	0.0096
EWS:ERG-fusion(ETS)/CADO_ES1-EWS:ERG-ChIP-Seq(SRA014231)/Homer	ATTTCCTGTN	1e-05	-12.73	0	103	0.0825	5002.6	0.0515
KLF6(Zf)/PDAC-KLF6-ChIP-Seq(GSE64557)/Homer	MKGGGYGTGGCC	1e-05	-12.68	0	324	0.2594	19985.3	0.2059
Mef2d(MADS)/Retina-Mef2d-ChIP-Seq(GSE61391)/Homer	GCTATTTTTAGC	1e-05	-12.28	0	32	0.0256	1003.4	0.0103
Tgif2(Homeobox)/mES-Tgif2-ChIP-Seq(GSE55404)/Homer	TGTCANYT	1e-05	-12.18	0	391	0.3131	24946.2	0.257
Isl1(Homeobox)/Neuron-Isl1-ChIP-Seq(GSE31456)/Homer	CTAATKGV	1e-05	-12.13	0	194	0.1553	11029.7	0.1136
ZBTB18(Zf)/HEK293-ZBTB18.GFP-ChIP-Seq(GSE58341)/Homer	AACATCTGGA	1e-05	-12.07	0	98	0.0785	4771.8	0.0492
MYB(HTH)/ERMYB-Myb-ChIPSeq(GSE22095)/Homer	GGCVGTTR	1e-05	-11.77	0	232	0.1857	13703.6	0.1412
Ets1-distal(ETS)/CD4+-PolII-ChIP-Seq(Barski_et_al.)/Homer	MACAGGAAGT	1e-05	-11.58	0	52	0.0416	2095.6	0.0216
Pdx1(Homeobox)/Islet-Pdx1-ChIP-Seq(SRA008281)/Homer	YCATYAATCA	0.0001	-11.43	0	95	0.0761	4662.5	0.048
ZNF467(Zf)/HEK293-ZNF467.GFP-ChIP-Seq(GSE58341)/Homer	TGGGGAAGGGCM	0.0001	-11.28	0	228	0.1825	13526.2	0.1393
Oct4(POU,Homeobox)/mES-Oct4-ChIP-Seq(GSE11431)/Homer	ATTTGCATAW	0.0001	-10.96	0.0001	55	0.044	2315.5	0.0239
CEBP:AP1(bZIP)/ThioMac-CEBPb-ChIP-Seq(GSE21512)/Homer	DRTGTTGCAA	0.0001	-10.95	0.0001	90	0.0721	4410	0.0454
Tcf12(bHLH)/GM12878-Tcf12-ChIP-Seq(GSE32465)/Homer	VCAGCTGYTG	0.0001	-10.79	0.0001	210	0.1681	12380.9	0.1275
Max(bHLH)/K562-Max-ChIP-Seq(GSE31477)/Homer	RCCACGTGGYYN	0.0001	-10.79	0.0001	110	0.0881	5693.3	0.0587
Arnt:Ahr(bHLH)/MCF7-Arnt-ChIP-Seq(Lo_et_al.)/Homer	TBGCACGCAA	0.0001	-10.64	0.0001	127	0.1017	6814	0.0702
HOXA1(Homeobox)/mES-Hoxa1-ChIP-Seq(SRP084292)/Homer	TGATKGATGR	0.0001	-10.63	0.0001	34	0.0272	1194.3	0.0123
ETV1(ETS)/GIST48-ETV1-ChIP-Seq(GSE22441)/Homer	AACCGGAAGT	0.0001	-10.57	0.0001	235	0.1882	14164.4	0.1459
FOXP1(Forkhead)/H9-FOXP1-ChIP-Seq(GSE31006)/Homer	NYYTGTTTACHN	0.0001	-10.54	0.0001	49	0.0392	2011.6	0.0207
OCT:OCT-short(POU,Homeobox)/NPC-OCT6-ChIP-Seq(GSE43916)/Homer	ATGCATWATGCATRW	0.0001	-10.46	0.0001	65	0.052	2944.9	0.0303
n-Myc(bHLH)/mES-nMyc-ChIP-Seq(GSE11431)/Homer	VRCCACGTGG	0.0001	-10.33	0.0001	127	0.1017	6862.5	0.0707
Etv2(ETS)/ES-ER71-ChIP-Seq(GSE59402)/Homer	NNAYTTCCTGHN	0.0001	-10.18	0.0001	154	0.1233	8680.6	0.0894
Hoxa10(Homeobox)/ChickenMSG-Hoxa10.Flag-ChIP-Seq(GSE86088)/Homer	GGYAATGAAA	0.0001	-9.978	0.0002	64	0.0512	2934.1	0.0302
HIC1(Zf)/Treg-ZBTB29-ChIP-Seq(GSE99889)/Homer	TGCCAGCB	0.0001	-9.941	0.0002	408	0.3267	26804.4	0.2761
MyoG(bHLH)/C2C12-MyoG-ChIP-Seq(GSE36024)/Homer	AACAGCTG	0.0001	-9.87	0.0002	209	0.1673	12503.7	0.1288
MYRF(MYRF)/CFPAC1-MYRF-ChIP-Seq(GSE145627)/Homer	AGTGCCTGGCAC	0.0001	-9.859	0.0002	109	0.0873	5762.1	0.0594
ETS1(ETS)/Jurkat-ETS1-ChIP-Seq(GSE17954)/Homer	ACAGGAAGTG	0.0001	-9.656	0.0002	179	0.1433	10476.1	0.1079
NFAT(RHD)/Jurkat-NFATC1-ChIP-Seq(Jolma_et_al.)/Homer	ATTTTCCATT	0.0001	-9.431	0.0003	102	0.0817	5373.9	0.0554
Oct11(POU,Homeobox)/NCIH1048-POU2F3-ChIP-seq(GSE115123)/Homer	GATTTGCATA	0.0001	-9.422	0.0003	39	0.0312	1543.4	0.0159
Hoxa9(Homeobox)/ChickenMSG-Hoxa9.Flag-ChIP-Seq(GSE86088)/Homer	RGCAATNAAA	0.0001	-9.247	0.0003	269	0.2154	16882.2	0.1739
PBX2(Homeobox)/K562-PBX2-ChIP-Seq(Encode)/Homer	RTGATTKATRGN	0.001	-9.168	0.0003	77	0.0616	3821.3	0.0394
Six1(Homeobox)/Myoblast-Six1-ChIP-Chip(GSE20150)/Homer	GKVTCADRTTWC	0.001	-9.069	0.0004	36	0.0288	1405.2	0.0145
Atf7(bZIP)/3T3L1-Atf7-ChIP-Seq(GSE56872)/Homer	NGRTGACGTCAY	0.001	-9.013	0.0004	84	0.0673	4281	0.0441
BMYB(HTH)/Hela-BMYB-ChIP-Seq(GSE27030)/Homer	NHAACBGYYV	0.001	-8.938	0.0004	179	0.1433	10624.2	0.1094
ERG(ETS)/VCaP-ERG-ChIP-Seq(GSE14097)/Homer	ACAGGAAGTG	0.001	-8.909	0.0004	246	0.197	15328.1	0.1579
MafB(bZIP)/BMM-Mafb-ChIP-Seq(GSE75722)/Homer	WNTGCTGASTCAGCANWTTY	0.001	-8.736	0.0005	60	0.048	2826.4	0.0291
PAX3:FKHR-fusion(Paired,Homeobox)/Rh4-PAX3:FKHR-ChIP-Seq(GSE19063)/Homer	ACCRTGACTAATTNN	0.001	-8.599	0.0006	25	0.02	855	0.0088
HOXA2(Homeobox)/mES-Hoxa2-ChIP-Seq(Donaldson_et_al.)/Homer	GYCATCMATCAT	0.001	-8.583	0.0006	17	0.0136	471.5	0.0049
FOXA1(Forkhead)/LNCAP-FOXA1-ChIP-Seq(GSE27824)/Homer	WAAGTAAACA	0.001	-8.466	0.0007	113	0.0905	6244.3	0.0643
Foxo1(Forkhead)/RAW-Foxo1-ChIP-Seq(Fan_et_al.)/Homer	CTGTTTAC	0.001	-8.421	0.0007	225	0.1801	13960.5	0.1438
AMYB(HTH)/Testes-AMYB-ChIP-Seq(GSE44588)/Homer	TGGCAGTTGG	0.001	-8.372	0.0007	193	0.1545	11721.2	0.1208
Olig2(bHLH)/Neuron-Olig2-ChIP-Seq(GSE30882)/Homer	RCCATMTGTT	0.001	-8.36	0.0007	261	0.209	16541.4	0.1704
KLF3(Zf)/MEF-Klf3-ChIP-Seq(GSE44748)/Homer	NRGCCCCRCCCHBNN	0.001	-8.062	0.001	171	0.1369	10260.9	0.1057
RUNX2(Runt)/PCa-RUNX2-ChIP-Seq(GSE33889)/Homer	NWAACCACADNN	0.001	-7.987	0.001	98	0.0785	5335.1	0.055
Hoxc6(Homeobox)/EB-Hoxc6.iFlag-ChIP-Seq(GSE142377)/Homer	CMATYAATCW	0.001	-7.944	0.0011	246	0.197	15578.7	0.1605
Hoxc9(Homeobox)/Ainv15-Hoxc9-ChIP-Seq(GSE21812)/Homer	GGCCATAAATCA	0.001	-7.501	0.0017	49	0.0392	2296.6	0.0237
ZNF7(Zf)/HepG2-ZNF7.Flag-ChIP-Seq(Encode)/Homer	CTGCCWVCTTTTRTA	0.001	-7.371	0.0019	64	0.0512	3238	0.0334
FOXA1(Forkhead)/MCF7-FOXA1-ChIP-Seq(GSE26831)/Homer	WAAGTAAACA	0.001	-7.319	0.002	92	0.0737	5050.8	0.052
Hoxc10(Homeobox)/EB-Hoxc10.iFlag-ChIP-Seq(GSE142377)/Homer	CMATAAATCA	0.001	-7.263	0.0021	104	0.0833	5855.9	0.0603
Sp1(Zf)/Promoter/Homer	GGCCCCGCCCCC	0.001	-7.237	0.0021	144	0.1153	8575.5	0.0883
MNT(bHLH)/HepG2-MNT-ChIP-Seq(Encode)/Homer	DGCACACGTG	0.001	-7.211	0.0022	138	0.1105	8168.8	0.0842
EWS:FLI1-fusion(ETS)/SK_N_MC-EWS:FLI1-ChIP-Seq(SRA014231)/Homer	VACAGGAAAT	0.001	-7.207	0.0022	96	0.0769	5333.9	0.0549
ETV4(ETS)/HepG2-ETV4-ChIP-Seq(ENCODE)/Homer	ACCGGAAGTG	0.001	-6.997	0.0026	214	0.1713	13548	0.1396
Tcf7(HMG)/GM12878-TCF7-ChIP-Seq(Encode)/Homer	CTTTGATGTGSB	0.001	-6.989	0.0027	39	0.0312	1752.3	0.0181
PU.1(ETS)/ThioMac-PU.1-ChIP-Seq(GSE21512)/Homer	AGAGGAAGTG	0.001	-6.911	0.0029	74	0.0592	3940.3	0.0406
Hoxd10(Homeobox)/ChickenMSG-Hoxd10.Flag-ChIP-Seq(GSE86088)/Homer	GGCMATGAAA	0.01	-6.884	0.0029	110	0.0881	6328.8	0.0652
FOXK1(Forkhead)/HEK293-FOXK1-ChIP-Seq(GSE51673)/Homer	NVWTGTTTAC	0.01	-6.87	0.0029	92	0.0737	5126.8	0.0528
E2F3(E2F)/MEF-E2F3-ChIP-Seq(GSE71376)/Homer	BTKGGCGGGAAA	0.01	-6.839	0.003	193	0.1545	12098	0.1246
Smad3(MAD)/NPC-Smad3-ChIP-Seq(GSE36673)/Homer	TWGTCTGV	0.01	-6.746	0.0033	377	0.3018	25534.7	0.2631
RUNX-AML(Runt)/CD4+-PolII-ChIP-Seq(Barski_et_al.)/Homer	GCTGTGGTTW	0.01	-6.697	0.0034	88	0.0705	4891.8	0.0504
FOXK2(Forkhead)/U2OS-FOXK2-ChIP-Seq(E-MTAB-2204)/Homer	SCHTGTTTACAT	0.01	-6.68	0.0035	66	0.0528	3459.7	0.0356
FOXM1(Forkhead)/MCF7-FOXM1-ChIP-Seq(GSE72977)/Homer	TRTTTACTTW	0.01	-6.657	0.0035	97	0.0777	5497.4	0.0566
Mesp1(bHLH)/ESC-Mesp1-ChIP-Seq(GSE165102)/Homer	RCCATTTGBY	0.01	-6.61	0.0037	64	0.0512	3341.7	0.0344
Zic2(Zf)/ESC-Zic2-ChIP-Seq(SRP197560)/Homer	CHCAGCRGGRGG	0.01	-6.474	0.0042	130	0.1041	7777.6	0.0801
STAT4(Stat)/CD4-Stat4-ChIP-Seq(GSE22104)/Homer	NYTTCCWGGAAR	0.01	-6.325	0.0048	105	0.0841	6099.6	0.0628
EHF(ETS)/LoVo-EHF-ChIP-Seq(GSE49402)/Homer	AVCAGGAAGT	0.01	-5.926	0.0072	177	0.1417	11207.4	0.1155
CArG(MADS)/PUER-Srf-ChIP-Seq(Sullivan_et_al.)/Homer	CCATATATGGNM	0.01	-5.884	0.0074	35	0.028	1626.9	0.0168
Unknown-ESC-element(?)/mES-Nanog-ChIP-Seq(GSE11724)/Homer	CACAGCAGGGGG	0.01	-5.847	0.0077	118	0.0945	7089.5	0.073
Elk4(ETS)/Hela-Elk4-ChIP-Seq(GSE31477)/Homer	NRYTTCCGGY	0.01	-5.664	0.0091	123	0.0985	7477.3	0.077
Tgif1(Homeobox)/mES-Tgif1-ChIP-Seq(GSE55404)/Homer	YTGWCADY	0.01	-5.569	0.01	327	0.2618	22253.3	0.2293
RUNX1(Runt)/Jurkat-RUNX1-ChIP-Seq(GSE29180)/Homer	AAACCACARM	0.01	-5.521	0.0104	116	0.0929	7025.3	0.0724
E2F6(E2F)/Hela-E2F6-ChIP-Seq(GSE31477)/Homer	GGCGGGAARN	0.01	-5.488	0.0107	168	0.1345	10689.2	0.1101
ZFX(Zf)/mES-Zfx-ChIP-Seq(GSE11431)/Homer	AGGCCTRG	0.01	-5.281	0.0131	275	0.2202	18517.5	0.1908
Foxo3(Forkhead)/U2OS-Foxo3-ChIP-Seq(E-MTAB-2701)/Homer	DGTAAACA	0.01	-5.273	0.0131	64	0.0512	3548.3	0.0366
Atf1(bZIP)/K562-ATF1-ChIP-Seq(GSE31477)/Homer	GATGACGTCA	0.01	-5.105	0.0155	94	0.0753	5602.7	0.0577
Tbox:Smad(T-box,MAD)/ESCd5-Smad2_3-ChIP-Seq(GSE29422)/Homer	AGGTGHCAGACA	0.01	-5.068	0.016	29	0.0232	1352	0.0139
HIF-1b(HLH)/T47D-HIF1b-ChIP-Seq(GSE59937)/Homer	RTACGTGC	0.01	-4.894	0.0189	170	0.1361	11008	0.1134
ZNF410(Zf)/CD34-ZNF410-ChIP-Seq(GSE154960)/Homer	CATCCCATAATAHTC	0.01	-4.88	0.0191	2	0.0016	10.6	0.0001
CDX4(Homeobox)/ZebrafishEmbryos-Cdx4.Myc-ChIP-Seq(GSE48254)/Homer	NGYCATAAAWCH	0.01	-4.848	0.0196	71	0.0568	4091.4	0.0421
Ascl1(bHLH)/NeuralTubes-Ascl1-ChIP-Seq(GSE55840)/Homer	NNVVCAGCTGBN	0.01	-4.812	0.0202	287	0.2298	19582.9	0.2017
PAX6(Paired,Homeobox)/Forebrain-Pax6-ChIP-Seq(GSE66961)/Homer	NGTGTTCAVTSAAGCGKAAA	0.01	-4.759	0.0212	15	0.012	572.8	0.0059
NFAT:AP1(RHD,bZIP)/Jurkat-NFATC1-ChIP-Seq(Jolma_et_al.)/Homer	SARTGGAAAAWRTGAGTCAB	0.01	-4.752	0.0212	22	0.0176	967.4	0.01
ETS(ETS)/Promoter/Homer	AACCGGAAGT	0.01	-4.725	0.0217	69	0.0552	3980.6	0.041
ZNF143|STAF(Zf)/CUTLL-ZNF143-ChIP-Seq(GSE29600)/Homer	ATTTCCCAGVAKSCY	0.01	-4.679	0.0226	66	0.0528	3787.6	0.039
KLF10(Zf)/HEK293-KLF10.GFP-ChIP-Seq(GSE58341)/Homer	GGGGGTGTGTCC	0.01	-4.622	0.0238	127	0.1017	8021.5	0.0826
Foxa3(Forkhead)/Liver-Foxa3-ChIP-Seq(GSE77670)/Homer	BSNTGTTTACWYWGN	0.01	-4.607	0.024	29	0.0232	1401.8	0.0144
AR-halfsite(NR)/LNCaP-AR-ChIP-Seq(GSE27824)/Homer	CCAGGAACAG	0.1	-4.603	0.024	486	0.3891	34656.2	0.357
Ronin(THAP)/ES-Thap11-ChIP-Seq(GSE51522)/Homer	RACTACAACTCCCAGVAKGC	0.1	-4.418	0.0287	12	0.0096	434.8	0.0045
NF1:FOXA1(CTF,Forkhead)/LNCAP-FOXA1-ChIP-Seq(GSE27824)/Homer	WNTGTTTRYTTTGGCA	0.1	-4.351	0.0306	8	0.0064	237.9	0.0025
GABPA(ETS)/Jurkat-GABPa-ChIP-Seq(GSE17954)/Homer	RACCGGAAGT	0.1	-4.336	0.0309	146	0.1169	9457.9	0.0974
Hoxd9(Homeobox)/EB-Hoxd9.HA-ChIP-Seq(GSE142377)/Homer	RTGATTTATGGY	0.1	-4.324	0.0311	30	0.024	1496.1	0.0154
SPDEF(ETS)/VCaP-SPDEF-ChIP-Seq(SRA014231)/Homer	ASWTCCTGBT	0.1	-4.246	0.0335	134	0.1073	8626.9	0.0889
Elk1(ETS)/Hela-Elk1-ChIP-Seq(GSE31477)/Homer	HACTTCCGGY	0.1	-4.126	0.0375	116	0.0929	7380.9	0.076
Klf4(Zf)/mES-Klf4-ChIP-Seq(GSE11431)/Homer	GCCACACCCA	0.1	-4.089	0.0388	98	0.0785	6120.6	0.0631
FoxL2(Forkhead)/Ovary-FoxL2-ChIP-Seq(GSE60858)/Homer	WWTRTAAACAVG	0.1	-4.049	0.0402	67	0.0536	3980.7	0.041
Foxh1(Forkhead)/hESC-FOXH1-ChIP-Seq(GSE29422)/Homer	NNTGTGGATTSS	0.1	-3.999	0.042	59	0.0472	3446.7	0.0355
Znf263(Zf)/K562-Znf263-ChIP-Seq(GSE31477)/Homer	CVGTSCTCCC	0.1	-3.944	0.0442	360	0.2882	25424.8	0.2619
OCT:OCT(POU,Homeobox,IR1)/NPC-Brn2-ChIP-Seq(GSE35496)/Homer	ATGAATWATTCATGA	0.1	-3.86	0.0478	3	0.0024	45.3	0.0005
NPAS2(bHLH)/Liver-NPAS2-ChIP-Seq(GSE39860)/Homer	KCCACGTGAC	0.1	-3.777	0.0517	157	0.1257	10434.7	0.1075
Meis1(Homeobox)/MastCells-Meis1-ChIP-Seq(GSE48085)/Homer	VGCTGWCAVB	0.1	-3.643	0.0588	207	0.1657	14144.4	0.1457
ELF3(ETS)/PDAC-ELF3-ChIP-Seq(GSE64557)/Homer	ANCAGGAAGT	0.1	-3.595	0.0614	88	0.0705	5547.3	0.0571
GRE(NR),IR3/A549-GR-ChIP-Seq(GSE32465)/Homer	NRGVACABNVTGTYCY	0.1	-3.581	0.062	18	0.0144	842.3	0.0087
Foxf1(Forkhead)/Lung-Foxf1-ChIP-Seq(GSE77951)/Homer	WWATRTAAACAN	0.1	-3.573	0.0622	70	0.056	4293.3	0.0442
Barx1(Homeobox)/Stomach-Barx1.3xFlag-ChIP-Seq(GSE69483)/Homer	AAACMATTAN	0.1	-3.517	0.0655	39	0.0312	2193.3	0.0226
Elf4(ETS)/BMDM-Elf4-ChIP-Seq(GSE88699)/Homer	ACTTCCKGKT	0.1	-3.516	0.0655	148	0.1185	9873	0.1017
PRDM1(Zf)/Hela-PRDM1-ChIP-Seq(GSE31477)/Homer	ACTTTCACTTTC	0.1	-3.493	0.0664	59	0.0472	3551.6	0.0366
MRE(NR)/Neuro2A-NR3C2-ChIPnexus(GSE115417)/Homer	GGAACAGAVTGTCCT	0.1	-3.459	0.0684	188	0.1505	12820.7	0.1321
EBF(EBF)/proBcell-EBF-ChIP-Seq(GSE21978)/Homer	DGTCCCYRGGGA	0.1	-3.457	0.0684	45	0.036	2605.7	0.0268
GATA(Zf),IR3/iTreg-Gata3-ChIP-Seq(GSE20898)/Homer	NNNNNBAGATAWYATCTVHN	0.1	-3.407	0.0714	16	0.0128	739.6	0.0076
Brn2(POU,Homeobox)/NPC-Brn2-ChIP-Seq(GSE35496)/Homer	ATGAATATTC	0.1	-3.399	0.0717	9	0.0072	338.1	0.0035
Pbx3(Homeobox)/GM12878-PBX3-ChIP-Seq(GSE32465)/Homer	SCTGTCAMTCAN	0.1	-3.387	0.0722	30	0.024	1622.9	0.0167
Hoxa13(Homeobox)/ChickenMSG-Hoxa13.Flag-ChIP-Seq(GSE86088)/Homer	CYHATAAAAN	0.1	-3.386	0.0722	203	0.1625	13956.8	0.1438
Hand2(bHLH)/Mesoderm-Hand2-ChIP-Seq(GSE61475)/Homer	TGACANARRCCAGRC	0.1	-3.35	0.0742	61	0.0488	3721.8	0.0383
Zfp541(Zf)/Sperm-Zfp541-ChIP-Seq(GSE163916)/Homer	NRSCWCGYGC	0.1	-3.329	0.0755	261	0.209	18293.6	0.1885
Zic3(Zf)/mES-Zic3-ChIP-Seq(GSE37889)/Homer	GGCCYCCTGCTGDGH	0.1	-3.277	0.0792	143	0.1145	9596.8	0.0989
Egr2(Zf)/Thymocytes-Egr2-ChIP-Seq(GSE34254)/Homer	NGCGTGGGCGGR	0.1	-3.273	0.0792	58	0.0464	3531.6	0.0364
Stat3(Stat)/mES-Stat3-ChIP-Seq(GSE11431)/Homer	CTTCCGGGAA	0.1	-3.215	0.0835	69	0.0552	4311.7	0.0444
Smad4(MAD)/ESC-SMAD4-ChIP-Seq(GSE29422)/Homer	VBSYGTCTGG	0.1	-3.195	0.0848	227	0.1817	15821.5	0.163
Pitx1:Ebox(Homeobox,bHLH)/Hindlimb-Pitx1-ChIP-Seq(GSE41591)/Homer	YTAATTRAWWCCAGATGT	0.1	-3.172	0.0864	17	0.0136	824.7	0.0085
STAT1(Stat)/HelaS3-STAT1-ChIP-Seq(GSE12782)/Homer	NATTTCCNGGAAAT	0.1	-3.159	0.0872	30	0.024	1657.6	0.0171
PU.1:IRF8(ETS:IRF)/pDC-Irf8-ChIP-Seq(GSE66899)/Homer	GGAAGTGAAAST	0.1	-3.148	0.0877	23	0.0184	1204.1	0.0124
Stat3+il21(Stat)/CD4-Stat3-ChIP-Seq(GSE19198)/Homer	SVYTTCCNGGAARB	0.1	-3.123	0.0896	83	0.0665	5324.3	0.0549
CTCF-SatelliteElement(Zf?)/CD4+-CTCF-ChIP-Seq(Barski_et_al.)/Homer	TGCAGTTCCMVNWRTGGCCA	0.1	-3.118	0.0897	4	0.0032	103	0.0011
ELF5(ETS)/T47D-ELF5-ChIP-Seq(GSE30407)/Homer	ACVAGGAAGT	0.1	-3.098	0.0911	94	0.0753	6116.6	0.063
ZBTB38(Zf)/Hela-ZBTB38-ChIP-seq(GSE108618)/Homer	NNWTATCGATAW	0.1	-3.069	0.0933	123	0.0985	8218	0.0847
TATA-Box(TBP)/Promoter/Homer	GSCTWTAAAAGG	0.1	-3.064	0.0934	112	0.0897	7422.5	0.0765
Pit1(Homeobox)/GCrat-Pit1-ChIP-Seq(GSE58009)/Homer	ATGMATATDC	0.1	-3.02	0.0972	68	0.0544	4291.3	0.0442
GFY-Staf(?,Zf)/Promoter/Homer	RACTACAATTCCCAGAAKGC	0.1	-3.003	0.0985	13	0.0104	598.6	0.0062
Tcfcp2l1(CP2)/mES-Tcfcp2l1-ChIP-Seq(GSE11431)/Homer	NRAACCRGTTYRAACCRGYT	0.1	-2.998	0.0985	22	0.0176	1160.1	0.012
PRDM9(Zf)/Testis-DMC1-ChIP-Seq(GSE35498)/Homer	ADGGYAGYAGCATCT	0.1	-2.992	0.0987	67	0.0536	4228.6	0.0436
BANP(?)/ESC-Banp-ChIP-Seq(GSE155603)/Homer	TCTCGCGAGANY	0.1	-2.957	0.1017	24	0.0192	1295.8	0.0133
Pit1+1bp(Homeobox)/GCrat-Pit1-ChIP-Seq(GSE58009)/Homer	ATGCATAATTCA	0.1	-2.951	0.102	24	0.0192	1296.5	0.0134
Smad2(MAD)/ES-SMAD2-ChIP-Seq(GSE29422)/Homer	CTGTCTGG	0.1	-2.825	0.1152	219	0.1753	15403	0.1587
Tcf3(HMG)/mES-Tcf3-ChIP-Seq(GSE11724)/Homer	ASWTCAAAGG	0.1	-2.752	0.1235	23	0.0184	1260.3	0.013
Tbx20(T-box)/Heart-Tbx20-ChIP-Seq(GSE29636)/Homer	GGTGYTGACAGS	0.1	-2.675	0.1328	28	0.0224	1604.9	0.0165
Hoxd11(Homeobox)/ChickenMSG-Hoxd11.Flag-ChIP-Seq(GSE86088)/Homer	VGCCATAAAA	0.1	-2.663	0.1339	199	0.1593	13991.4	0.1441
RORa(NR)/Liver-Rora-ChIP-Seq(GSE101115)/Homer	AAWCTAGGTCARDNN	0.1	-2.619	0.1393	15	0.012	762.5	0.0079
STAT6(Stat)/Macrophage-Stat6-ChIP-Seq(GSE38377)/Homer	TTCCKNAGAA	0.1	-2.606	0.1405	51	0.0408	3202.5	0.033
ARE(NR)/LNCAP-AR-ChIP-Seq(GSE27824)/Homer	RGRACASNSTGTYCYB	0.1	-2.579	0.1438	30	0.024	1756.6	0.0181
Pknox1(Homeobox)/ES-Prep1-ChIP-Seq(GSE63282)/Homer	SCTGTCAVTCAV	0.1	-2.563	0.1456	30	0.024	1759.9	0.0181
p73(p53)/Trachea-p73-ChIP-Seq(PRJNA310161)/Homer	NRRRCAWGTCCDGRCATGYY	0.1	-2.522	0.151	8	0.0064	344.4	0.0035
CEBP:CEBP(bZIP)/MEF-Chop-ChIP-Seq(GSE35681)/Homer	NTNATGCAAYMNNHTGMAAY	0.1	-2.521	0.151	17	0.0136	902.6	0.0093
PBX1(Homeobox)/MCF7-PBX1-ChIP-Seq(GSE28007)/Homer	GSCTGTCACTCA	0.1	-2.513	0.1511	12	0.0096	586.2	0.006
Bcl6(Zf)/Liver-Bcl6-ChIP-Seq(GSE31578)/Homer	NNNCTTTCCAGGAAA	0.1	-2.491	0.1539	140	0.1121	9691.8	0.0998
Oct2(POU,Homeobox)/Bcell-Oct2-ChIP-Seq(GSE21512)/Homer	ATATGCAAAT	0.1	-2.466	0.1572	26	0.0208	1506.5	0.0155
ELF1(ETS)/Jurkat-ELF1-ChIP-Seq(SRA014231)/Homer	AVCCGGAAGT	0.1	-2.452	0.1588	100	0.0801	6769.4	0.0697
TFDP1(E2F)/K562-TFDP1-ChIP-Seq(GSE105217)/Homer	WTTTCCCGCS	0.1	-2.43	0.1616	67	0.0536	4387.6	0.0452
IRF2(IRF)/Erythroblas-IRF2-ChIP-Seq(GSE36985)/Homer	GAAASYGAAASY	0.1	-2.411	0.1642	13	0.0104	660.5	0.0068
E2F(E2F)/Hela-CellCycle-Expression/Homer	TTSGCGCGAAAA	0.1	-2.369	0.1706	15	0.012	793.6	0.0082
RBPJ:Ebox(?,bHLH)/Panc1-Rbpj1-ChIP-Seq(GSE47459)/Homer	GGGRAARRGRMCAGMTG	0.1	-2.356	0.1721	52	0.0416	3338.2	0.0344
Zic(Zf)/Cerebellum-ZIC1.2-ChIP-Seq(GSE60731)/Homer	CCTGCTGAGH	0.1	-2.354	0.1721	136	0.1089	9456.1	0.0974
HIF2a(bHLH)/785_O-HIF2a-ChIP-Seq(GSE34871)/Homer	GCACGTACCC	0.1	-2.341	0.1733	52	0.0416	3343	0.0344
ZNF91(Zf)/HEK-ZNF91.HA-ChIP-Seq(GSE162571)/Homer	RGCMGCCTYC	0.1	-2.327	0.1752	221	0.1769	15817.1	0.1629
GFY(?)/Promoter/Homer	ACTACAATTCCC	0.1	-2.318	0.176	14	0.0112	735.8	0.0076
Hoxc13(Homeobox)/EB-Hoxc13.HA-ChIP-Seq(GSE142377)/Homer	TTTTATKRGN	0.1	-2.316	0.176	106	0.0849	7261.3	0.0748
ZNF519(Zf)/HEK293-ZNF519.GFP-ChIP-Seq(GSE58341)/Homer	GAGSCCGAGC	1	-2.262	0.1849	67	0.0536	4440.5	0.0457
ZNF675(Zf)/HEK293-ZNF675.GFP-ChIP-Seq(GSE58341)/Homer	ARGAGGMCAAAATGW	1	-2.229	0.1903	17	0.0136	943.3	0.0097
ZNF322(Zf)/HEK293-ZNF322.GFP-ChIP-Seq(GSE58341)/Homer	GAGCCTGGTACTGWGCCTGR	1	-2.228	0.1903	58	0.0464	3803.8	0.0392
ISRE(IRF)/ThioMac-LPS-Expression(GSE23622)/Homer	AGTTTCASTTTC	1	-2.214	0.1916	8	0.0064	370.2	0.0038
ZNF711(Zf)/SHSY5Y-ZNF711-ChIP-Seq(GSE20673)/Homer	AGGCCTAG	1	-2.212	0.1916	400	0.3203	29493.2	0.3038
ZNF341(Zf)/EBV-ZNF341-ChIP-Seq(GSE113194)/Homer	GGAACAGCCG	1	-2.192	0.1946	112	0.0897	7754.7	0.0799
bHLHE41(bHLH)/proB-Bhlhe41-ChIP-Seq(GSE93764)/Homer	KCACGTGMCN	1	-2.16	0.2	180	0.1441	12832	0.1322
Hoxa11(Homeobox)/ChickenMSG-Hoxa11.Flag-ChIP-Seq(GSE86088)/Homer	TTTTATGGCM	1	-2.138	0.2037	180	0.1441	12843.1	0.1323
PR(NR)/T47D-PR-ChIP-Seq(GSE31130)/Homer	VAGRACAKNCTGTBC	1	-2.135	0.2037	219	0.1753	15779	0.1626
STAT5(Stat)/mCD4+-Stat5-ChIP-Seq(GSE12346)/Homer	RTTTCTNAGAAA	1	-2.127	0.2047	31	0.0248	1916.9	0.0197
Hoxd13(Homeobox)/ChickenMSG-Hoxd13.Flag-ChIP-Seq(GSE86088)/Homer	NCYAATAAAA	1	-2.085	0.2125	118	0.0945	8245.7	0.0849
HIF-1a(bHLH)/MCF7-HIF1a-ChIP-Seq(GSE28352)/Homer	TACGTGCV	1	-2.077	0.2135	39	0.0312	2490.2	0.0257
Zscan4c(Zf)/ESC-Zscan4c-ChIP-seq(GSE140619)/Homer	ATRTGTGCAC	1	-2.007	0.2281	39	0.0312	2508.9	0.0258
FoxD3(forkhead)/ZebrafishEmbryo-Foxd3.biotin-ChIP-seq(GSE106676)/Homer	TGTTTAYTTAGC	1	-1.983	0.2329	68	0.0544	4607.1	0.0475
IRF1(IRF)/PBMC-IRF1-ChIP-Seq(GSE43036)/Homer	GAAAGTGAAAGT	1	-1.95	0.2399	15	0.012	852.9	0.0088
bZIP:IRF(bZIP,IRF)/Th17-BatF-ChIP-Seq(GSE39756)/Homer	NAGTTTCABTHTGACTNW	1	-1.945	0.2401	36	0.0288	2311.8	0.0238
CHR(?)/Hela-CellCycle-Expression/Homer	SRGTTTCAAA	1	-1.878	0.2559	48	0.0384	3190.5	0.0329
ZNF165(Zf)/WHIM12-ZNF165-ChIP-Seq(GSE65937)/Homer	AAGGKGRCGCAGGCA	1	-1.849	0.2626	39	0.0312	2551.4	0.0263
Unknown(Homeobox)/Limb-p300-ChIP-Seq/Homer	SSCMATWAAA	1	-1.833	0.2658	48	0.0384	3204.2	0.033
NFkB-p50,p52(RHD)/Monocyte-p50-ChIP-Chip(Schreiber_et_al.)/Homer	GGGGGAATCCCC	1	-1.817	0.2692	28	0.0224	1776.9	0.0183
ETS:RUNX(ETS,Runt)/Jurkat-RUNX1-ChIP-Seq(GSE17954)/Homer	RCAGGATGTGGT	1	-1.808	0.2707	17	0.0136	1011.1	0.0104
Rbpj1(?)/Panc1-Rbpj1-ChIP-Seq(GSE47459)/Homer	HTTTCCCASG	1	-1.717	0.2953	179	0.1433	13016.8	0.1341
PRDM10(Zf)/HEK293-PRDM10.eGFP-ChIP-Seq(Encode)/Homer	TGGTACATTCCA	1	-1.714	0.2953	77	0.0616	5373.6	0.0554
p53(p53)/mES-cMyc-ChIP-Seq(GSE11431)/Homer	ACATGCCCGGGCAT	1	-1.668	0.3079	5	0.004	235	0.0024
Zac1(Zf)/Neuro2A-Plagl1-ChIP-Seq(GSE75942)/Homer	HAWGRGGCCM	1	-1.648	0.3132	509	0.4075	38353.2	0.3951
PAX5(Paired,Homeobox)/GM12878-PAX5-ChIP-Seq(GSE32465)/Homer	GCAGCCAAGCRTGACH	1	-1.612	0.3236	64	0.0512	4454.2	0.0459
PAX5(Paired,Homeobox),condensed/GM12878-PAX5-ChIP-Seq(GSE32465)/Homer	GTCACGCTCSCTGM	1	-1.6	0.3264	16	0.0128	980.5	0.0101
NRF1(NRF)/MCF7-NRF1-ChIP-Seq(Unpublished)/Homer	CTGCGCATGCGC	1	-1.583	0.331	47	0.0376	3214.8	0.0331
TCFL2(HMG)/K562-TCF7L2-ChIP-Seq(GSE29196)/Homer	ACWTCAAAGG	1	-1.566	0.3352	7	0.0056	373	0.0038
CEBP(bZIP)/ThioMac-CEBPb-ChIP-Seq(GSE21512)/Homer	ATTGCGCAAC	1	-1.503	0.356	67	0.0536	4722.6	0.0487
PRDM15(Zf)/ESC-Prdm15-ChIP-Seq(GSE73694)/Homer	YCCDNTCCAGGTTTT	1	-1.463	0.3694	129	0.1033	9396.7	0.0968
HNF4a(NR),DR1/HepG2-HNF4a-ChIP-Seq(GSE25021)/Homer	CARRGKBCAAAGTYCA	1	-1.448	0.3735	49	0.0392	3410.2	0.0351
ZBTB33(Zf)/GM12878-ZBTB33-ChIP-Seq(GSE32465)/Homer	GGVTCTCGCGAGAAC	1	-1.432	0.3782	12	0.0096	732.7	0.0075
IRF3(IRF)/BMDM-Irf3-ChIP-Seq(GSE67343)/Homer	AGTTTCAKTTTC	1	-1.423	0.3805	28	0.0224	1878.2	0.0193
Ascl2(bHLH)/ESC-Ascl2-ChIP-Seq(GSE97712)/Homer	SSRGCAGCTGCH	1	-1.416	0.3819	216	0.1729	16041.8	0.1653
c-Myc(bHLH)/mES-cMyc-ChIP-Seq(GSE11431)/Homer	VVCCACGTGG	1	-1.367	0.3996	67	0.0536	4783.5	0.0493
E2F4(E2F)/K562-E2F4-ChIP-Seq(GSE31477)/Homer	GGCGGGAAAH	1	-1.362	0.4004	118	0.0945	8626.7	0.0889
Mef2b(MADS)/HEK293-Mef2b.V5-ChIP-Seq(GSE67450)/Homer	GCTATTTTTGGM	1	-1.359	0.4004	88	0.0705	6363.9	0.0656
GRE(NR),IR3/RAW264.7-GRE-ChIP-Seq(Unpublished)/Homer	VAGRACAKWCTGTYC	1	-1.355	0.4005	21	0.0168	1389.3	0.0143
MYNN(Zf)/HEK293-MYNN.eGFP-ChIP-Seq(Encode)/Homer	TTCAAAWTAAAAGTC	1	-1.344	0.4035	16	0.0128	1032.7	0.0106
POU4F3(POU,Homeobox)/MEF-Pou4f3-ChIP-Seq(GSE150279)/Homer	TRAATAATTTAT	1	-1.333	0.4069	9	0.0072	540.6	0.0056
ZNF692(Zf)/HEK293-ZNF692.GFP-ChIP-Seq(GSE58341)/Homer	GTGGGCCCCA	1	-1.327	0.4077	36	0.0288	2494.5	0.0257
ETS:E-box(ETS,bHLH)/HPC7-Scl-ChIP-Seq(GSE22178)/Homer	AGGAARCAGCTG	1	-1.322	0.4084	12	0.0096	752.2	0.0077
RORgt(NR)/EL4-RORgt.Flag-ChIP-Seq(GSE56019)/Homer	AAYTAGGTCA	1	-1.314	0.4092	11	0.0088	683.9	0.007
RORgt(NR)/EL4-RORgt.Flag-ChIP-Seq(GSE56019)/Homer	AAYTAGGTCA	1	-1.314	0.4092	11	0.0088	683.9	0.007
NRF(NRF)/Promoter/Homer	STGCGCATGCGC	1	-1.313	0.4092	46	0.0368	3240.2	0.0334
MafF(bZIP)/HepG2-MafF-ChIP-Seq(GSE31477)/Homer	HWWGTCAGCAWWTTT	1	-1.27	0.4248	22	0.0176	1484.5	0.0153
Pax7(Paired,Homeobox),long/Myoblast-Pax7-ChIP-Seq(GSE25064)/Homer	TAATCHGATTAC	1	-1.257	0.429	2	0.0016	82.8	0.0009
NFkB-p65(RHD)/GM12787-p65-ChIP-Seq(GSE19485)/Homer	WGGGGATTTCCC	1	-1.247	0.4321	67	0.0536	4841.6	0.0499
ZNF669(Zf)/HEK293-ZNF669.GFP-ChIP-Seq(GSE58341)/Homer	GARTGGTCATCGCCC	1	-1.22	0.4423	12	0.0096	772.3	0.008
Pax8(Paired,Homeobox)/Thyroid-Pax8-ChIP-Seq(GSE26938)/Homer	GTCATGCHTGRCTGS	1	-1.214	0.4436	57	0.0456	4105.6	0.0423
Srebp2(bHLH)/HepG2-Srebp2-ChIP-Seq(GSE31477)/Homer	CGGTCACSCCAC	1	-1.194	0.451	26	0.0208	1800.7	0.0186
E2F1(E2F)/Hela-E2F1-ChIP-Seq(GSE22478)/Homer	CWGGCGGGAA	1	-1.176	0.4581	72	0.0576	5255.2	0.0541
SpiB(ETS)/OCILY3-SPIB-ChIP-Seq(GSE56857)/Homer	AAAGRGGAAGTG	1	-1.145	0.4711	26	0.0208	1816.6	0.0187
RORg(NR)/Liver-Rorc-ChIP-Seq(GSE101115)/Homer	WAABTAGGTCAV	1	-1.117	0.4825	7	0.0056	434.5	0.0045
ZSCAN22(Zf)/HEK293-ZSCAN22.GFP-ChIP-Seq(GSE58341)/Homer	SMCAGTCWGAKGGAGGAGGC	1	-1.089	0.4947	16	0.0128	1093.6	0.0113
IRF8(IRF)/BMDM-IRF8-ChIP-Seq(GSE77884)/Homer	GRAASTGAAAST	1	-1.073	0.5013	31	0.0248	2214.6	0.0228
OCT:OCT(POU,Homeobox)/NPC-Brn1-ChIP-Seq(GSE35496)/Homer	ATGAATATTCATGAG	1	-1.037	0.5179	1	0.0008	34.9	0.0004
IRF:BATF(IRF:bZIP)/pDC-Irf8-ChIP-Seq(GSE66899)/Homer	CTTTCANTATGACTV	1	-1.014	0.5286	8	0.0064	524.5	0.0054
ZNF652/HepG2-ZNF652.Flag-ChIP-Seq(Encode)/Homer	TTAACCCTTTVNKKN	1	-0.9456	0.5642	18	0.0144	1283.6	0.0132
Cdx2(Homeobox)/mES-Cdx2-ChIP-Seq(GSE14586)/Homer	GYMATAAAAH	1	-0.9259	0.5736	40	0.032	2957.6	0.0305
FXR(NR),ER2/Liver-FXR-ChIP-Seq(GSE133700)/Homer	NTGACCYMKRGGTCA	1	-0.8806	0.5983	62	0.0496	4664.5	0.0481
STAT6(Stat)/CD4-Stat6-ChIP-Seq(GSE22104)/Homer	ABTTCYYRRGAA	1	-0.8741	0.6004	41	0.0328	3059.1	0.0315
IRF4(IRF)/GM12878-IRF4-ChIP-Seq(GSE32465)/Homer	ACTGAAACCA	1	-0.8592	0.6076	34	0.0272	2531.1	0.0261
GLI3(Zf)/Limb-GLI3-ChIP-Chip(GSE11077)/Homer	CGTGGGTGGTCC	1	-0.8243	0.6273	17	0.0136	1247.8	0.0129
Srebp1a(bHLH)/HepG2-Srebp1a-ChIP-Seq(GSE31477)/Homer	RTCACSCCAY	1	-0.7899	0.6473	30	0.024	2257.4	0.0233
Brachyury(T-box)/Mesoendoderm-Brachyury-ChIP-exo(GSE54963)/Homer	ANTTMRCASBNNNGTGYKAAN	1	-0.759	0.6656	21	0.0168	1578.5	0.0163
GFX(?)/Promoter/Homer	ATTCTCGCGAGA	1	-0.7582	0.6656	3	0.0024	198.5	0.002
GATA:SCL(Zf,bHLH)/Ter119-SCL-ChIP-Seq(GSE18720)/Homer	CRGCTGBNGNSNNSAGATAA	1	-0.6811	0.7151	9	0.0072	677.7	0.007
PGR(NR)/EndoStromal-PGR-ChIP-Seq(GSE69539)/Homer	AAGAACATWHTGTTC	1	-0.6657	0.7241	15	0.012	1150.2	0.0118
HNF1b(Homeobox)/PDAC-HNF1B-ChIP-Seq(GSE64557)/Homer	GTTAATNATTAA	1	-0.6474	0.7353	7	0.0056	530.9	0.0055
PU.1-IRF(ETS:IRF)/Bcell-PU.1-ChIP-Seq(GSE21512)/Homer	MGGAAGTGAAAC	1	-0.6448	0.7353	143	0.1145	11139.6	0.1148
ZNF136(Zf)/HEK293-ZNF136.GFP-ChIP-Seq(GSE58341)/Homer	YTKGATAHAGTATTCTWGGTNGGCA	1	-0.6387	0.7373	8	0.0064	612	0.0063
Ptf1a(bHLH)/Panc1-Ptf1a-ChIP-Seq(GSE47459)/Homer	ACAGCTGTTN	1	-0.6107	0.756	405	0.3243	31580.9	0.3253
Npas4(bHLH)/Neuron-Npas4-ChIP-Seq(GSE127793)/Homer	NHRTCACGACDN	1	-0.6104	0.756	106	0.0849	8293	0.0854
CUX1(Homeobox)/K562-CUX1-ChIP-Seq(GSE92882)/Homer	TATCGATNAN	1	-0.581	0.7742	36	0.0288	2840.7	0.0293
ERb(NR),IR3/Ovary-ERb-ChIP-Seq(GSE203391)/Homer	RGGTCAGGGTGACCT	1	-0.5801	0.7742	40	0.032	3155.1	0.0325
p53(p53)/Saos-p53-ChIP-Seq(GSE15780)/Homer	RRCATGYCYRGRCATGYYYN	1	-0.5479	0.7933	8	0.0064	639.1	0.0066
p53(p53)/Saos-p53-ChIP-Seq/Homer	RRCATGYCYRGRCATGYYYN	1	-0.5479	0.7933	8	0.0064	639.1	0.0066
HOXB13(Homeobox)/ProstateTumor-HOXB13-ChIP-Seq(GSE56288)/Homer	TTTTATKRGG	1	-0.5347	0.8015	66	0.0528	5236.9	0.0539
HRE(HSF)/Striatum-HSF1-ChIP-Seq(GSE38000)/Homer	TTCTAGAABNTTCTA	1	-0.5019	0.8259	14	0.0112	1140.5	0.0117
Mef2c(MADS)/GM12878-Mef2c-ChIP-Seq(GSE32465)/Homer	DCYAAAAATAGM	1	-0.4923	0.8314	56	0.0448	4488	0.0462
Bcl11a(Zf)/HSPC-BCL11A-ChIP-Seq(GSE104676)/Homer	TYTGACCASWRG	1	-0.4493	0.8655	86	0.0689	6904.9	0.0711
p63(p53)/Keratinocyte-p63-ChIP-Seq(GSE17611)/Homer	NNDRCATGYCYNRRCATGYH	1	-0.4452	0.8665	37	0.0296	3019.5	0.0311
NFkB-p65-Rel(RHD)/ThioMac-LPS-Expression(GSE23622)/Homer	GGAAATTCCC	1	-0.404	0.9004	5	0.004	440.1	0.0045
EBF1(EBF)/Near-E2A-ChIP-Seq(GSE21512)/Homer	GTCCCCWGGGGA	1	-0.4	0.9014	191	0.1529	15253.5	0.1571
EKLF(Zf)/Erythrocyte-Klf1-ChIP-Seq(GSE20478)/Homer	NWGGGTGTGGCY	1	-0.376	0.9207	29	0.0232	2433.5	0.0251
Reverb(NR),DR2/RAW-Reverba.biotin-ChIP-Seq(GSE45914)/Homer	GTRGGTCASTGGGTCA	1	-0.3353	0.9562	16	0.0128	1399.2	0.0144
GATA3(Zf),DR8/iTreg-Gata3-ChIP-Seq(GSE20898)/Homer	AGATSTNDNNDSAGATAASN	1	-0.3164	0.9717	3	0.0024	294.9	0.003
E2F7(E2F)/Hela-E2F7-ChIP-Seq(GSE32673)/Homer	VDTTTCCCGCCA	1	-0.3119	0.9733	27	0.0216	2327.8	0.024
GATA(Zf),IR4/iTreg-Gata3-ChIP-Seq(GSE20898)/Homer	NAGATWNBNATCTNN	1	-0.3107	0.9733	3	0.0024	296.7	0.0031
YY1(Zf)/Promoter/Homer	CAAGATGGCGGC	1	-0.2961	0.9833	11	0.0088	1005.2	0.0104
EBF2(EBF)/BrownAdipose-EBF2-ChIP-Seq(GSE97114)/Homer	NABTCCCWDGGGAVH	1	-0.2944	0.9833	128	0.1025	10476.7	0.1079
PSE(SNAPc)/K562-mStart-Seq/Homer	WAVTCACCMTAASYDAAAAG	1	-0.2894	0.9844	27	0.0216	2349.6	0.0242
ZNF189(Zf)/HEK293-ZNF189.GFP-ChIP-Seq(GSE58341)/Homer	TGGAACAGMA	1	-0.279	0.9919	89	0.0713	7390.4	0.0761
GRHL2(CP2)/HBE-GRHL2-ChIP-Seq(GSE46194)/Homer	AAACYKGTTWDACMRGTTTB	1	-0.2569	1	23	0.0184	2050.9	0.0211
Pax7(Paired,Homeobox),longest/Myoblast-Pax7-ChIP-Seq(GSE25064)/Homer	NTAATTDGCYAATTANNWWD	1	-0.2544	1	1	0.0008	116.1	0.0012
ZNF264(Zf)/HEK293-ZNF264.GFP-ChIP-Seq(GSE58341)/Homer	RGGGCACTAACY	1	-0.2473	1	71	0.0568	5996.4	0.0618
ZNF382(Zf)/HEK293-ZNF382.GFP-ChIP-Seq(GSE58341)/Homer	GNCTGTASTRNTGBCTCHTT	1	-0.2399	1	1	0.0008	120.2	0.0012
Pax7(Paired,Homeobox)/Myoblast-Pax7-ChIP-Seq(GSE25064)/Homer	TAATCAATTA	1	-0.2196	1	3	0.0024	334.6	0.0034
Mixl1(Homeobox)/EpiBlast-Mixl1-ChIP-seq(GSE161164)/Homer	CTAATTARATTA	1	-0.2048	1	24	0.0192	2194.9	0.0226
Gli3(Zf)/E11.5-Gli3-ChIP-Chip(GSE151646)/Homer	RGACCACCCASR	1	-0.2027	1	49	0.0392	4280.9	0.0441
ZNF416(Zf)/HEK293-ZNF416.GFP-ChIP-Seq(GSE58341)/Homer	WDNCTGGGCA	1	-0.2024	1	229	0.1833	18739.6	0.1931
Gli2(Zf)/GM2-Gli2-ChIP-Chip(GSE112702)/Homer	YSTGGGTGGTCT	1	-0.1986	1	34	0.0272	3043.2	0.0314
PRDM14(Zf)/H1-PRDM14-ChIP-Seq(GSE22767)/Homer	RGGTCTCTAACY	1	-0.1912	1	19	0.0152	1785.3	0.0184
Phox2a(Homeobox)/Neuron-Phox2a-ChIP-Seq(GSE31456)/Homer	YTAATYNRATTA	1	-0.1905	1	16	0.0128	1527.1	0.0157
Zfp809(Zf)/ES-Zfp809-ChIP-Seq(GSE70799)/Homer	GGGGCTYGKCTGGGA	1	-0.1864	1	48	0.0384	4227.8	0.0436
HRE(HSF)/HepG2-HSF1-ChIP-Seq(GSE31477)/Homer	BSTTCTRGAABVTTCYAGAA	1	-0.1662	1	10	0.008	1024.7	0.0106
ZKSCAN1(Zf)/HepG2-ZKSCAN1-ChIP-Seq(Encode)/Homer	GCACAYAGTAGGKCY	1	-0.1605	1	2	0.0016	263.9	0.0027
AP-2alpha(AP2)/Hela-AP2alpha-ChIP-Seq(GSE31477)/Homer	ATGCCCTGAGGC	1	-0.1518	1	179	0.1433	14938.1	0.1539
Tbr1(T-box)/Cortex-Tbr1-ChIP-Seq(GSE71384)/Homer	AAGGTGTKAA	1	-0.146	1	107	0.0857	9157.2	0.0943
ZNF317(Zf)/HEK293-ZNF317.GFP-ChIP-Seq(GSE58341)/Homer	GTCWGCTGTYYCTCT	1	-0.1428	1	5	0.004	582	0.006
FOXA1:AR(Forkhead,NR)/LNCAP-AR-ChIP-Seq(GSE27824)/Homer	AGTAAACAAAAAAGAACAND	1	-0.1423	1	3	0.0024	381	0.0039
RXR(NR),DR1/3T3L1-RXR-ChIP-Seq(GSE13511)/Homer	TAGGGCAAAGGTCA	1	-0.1349	1	137	0.1097	11626.7	0.1198
Hnf6b(Homeobox)/LNCaP-Hnf6b-ChIP-Seq(GSE106305)/Homer	TATTGAYY	1	-0.1273	1	47	0.0376	4272.6	0.044
DUX4(Homeobox)/Myoblasts-DUX4.V5-ChIP-Seq(GSE75791)/Homer	NWTAAYCYAATCAWN	1	-0.1238	1	1	0.0008	167.6	0.0017
Zfp57(Zf)/H1-ZFP57.HA-ChIP-Seq(GSE115387)/Homer	NANTGCSGCA	1	-0.1216	1	79	0.0633	6947.7	0.0716
Mef2a(MADS)/HL1-Mef2a.biotin-ChIP-Seq(GSE21529)/Homer	CYAAAAATAG	1	-0.1069	1	45	0.036	4159.1	0.0428
Phox2b(Homeobox)/CLBGA-PHOX2B-ChIP-Seq(GSE90683)/Homer	TTAATTNAATTA	1	-0.1054	1	7	0.0056	817.2	0.0084
HEB(bHLH)/mES-Heb-ChIP-Seq(GSE53233)/Homer	VCAGCTGBNN	1	-0.09628	1	309	0.2474	25580.3	0.2635
AP-2gamma(AP2)/MCF7-TFAP2C-ChIP-Seq(GSE21234)/Homer	SCCTSAGGSCAW	1	-0.09133	1	227	0.1817	19078.6	0.1965
Hoxd12(Homeobox)/ChickenMSG-Hoxd12.Flag-ChIP-Seq(GSE86088)/Homer	HDGYAATGAAAN	1	-0.0903	1	138	0.1105	11906.8	0.1227
Mouse_Recombination_Hotspot(Zf)/Testis-DMC1-ChIP-Seq(GSE24438)/Homer	ACTYKNATTCGTGNTACTTC	1	-0.08951	1	2	0.0016	317.5	0.0033
Pitx1(Homeobox)/Chicken-Pitx1-ChIP-Seq(GSE38910)/Homer	TAATCCCN	1	-0.08628	1	405	0.3243	33241.6	0.3425
DMRT6(DM)/Testis-DMRT6-ChIP-Seq(GSE60440)/Homer	YDGHTACAWTGTADC	1	-0.07747	1	7	0.0056	861.1	0.0089
ZNF768(Zf)/Rajj-ZNF768-ChIP-Seq(GSE111879)/Homer	RHHCAGAGAGGB	1	-0.07568	1	3	0.0024	448.7	0.0046
PPARE(NR),DR1/3T3L1-Pparg-ChIP-Seq(GSE13511)/Homer	TGACCTTTGCCCCA	1	-0.07403	1	102	0.0817	9046.3	0.0932
Prop1(Homeobox)/GHFT1-PROP1.biotin-ChIP-Seq(GSE77302)/Homer	NTAATBNAATTA	1	-0.06674	1	26	0.0208	2643.7	0.0272
Otx2(Homeobox)/EpiLC-Otx2-ChIP-Seq(GSE56098)/Homer	NYTAATCCYB	1	-0.06521	1	52	0.0416	4906.9	0.0506
FXR(NR),IR1/Liver-FXR-ChIP-Seq(Chong_et_al.)/Homer	AGGTCANTGACCTB	1	-0.0599	1	41	0.0328	3985.5	0.0411
Cux2(Homeobox)/Liver-Cux2-ChIP-Seq(GSE35985)/Homer	HNRAATCAAT	1	-0.054	1	19	0.0152	2057.8	0.0212
Duxbl(Homeobox)/NIH3T3-Duxbl.HA-ChIP-Seq(GSE119782)/Homer	TAAYCYAATCAA	1	-0.05366	1	2	0.0016	364.6	0.0038
Eomes(T-box)/H9-Eomes-ChIP-Seq(GSE26097)/Homer	ATTAACACCT	1	-0.04576	1	172	0.1377	14997.2	0.1545
Nkx2.5(Homeobox)/HL1-Nkx2.5.biotin-ChIP-Seq(GSE21529)/Homer	RRSCACTYAA	1	-0.03547	1	240	0.1922	20634.8	0.2126
RAR:RXR(NR),DR5/ES-RAR-ChIP-Seq(GSE56893)/Homer	RGGTCADNNAGAGGTCAV	1	-0.03301	1	1	0.0008	266.8	0.0027
ZBTB9(Zf)/HEK293T-ZBTB9-ChIP-Seq(GSE251687)/Homer	RGCCACGDRR	1	-0.03284	1	228	0.1825	19703.2	0.203
Nr5a2(NR)/mES-Nr5a2-ChIP-Seq(GSE19019)/Homer	BTCAAGGTCA	1	-0.02942	1	44	0.0352	4436.3	0.0457
Gfi1b(Zf)/HPC7-Gfi1b-ChIP-Seq(GSE22178)/Homer	MAATCACTGC	1	-0.02783	1	66	0.0528	6364.4	0.0656
HNF6(Homeobox)/Liver-Hnf6-ChIP-Seq(ERP000394)/Homer	NTATYGATCH	1	-0.02716	1	23	0.0184	2563.4	0.0264
ZBED2(Zf)/SUIT2-ZBED2.HA-ChIP-Seq(GSE141606)/Homer	NRGTTTCGGK	1	-0.02632	1	38	0.0304	3932.1	0.0405
ZNF415(Zf)/HEK293-ZNF415.GFP-ChIP-Seq(GSE58341)/Homer	GRTGMTRGAGCC	1	-0.0256	1	70	0.056	6733.6	0.0694
Nur77(NR)/K562-NR4A1-ChIP-Seq(GSE31363)/Homer	TGACCTTTNCNT	1	-0.02224	1	5	0.004	809.4	0.0083
NFkB2-p52(RHD)/U266-NFKB2-ChIP-seq(GSE230466)/Homer	VGGGRATTYCCC	1	-0.02206	1	57	0.0456	5652.9	0.0582
TEAD3(TEA)/HepG2-TEAD3-ChIP-Seq(Encode)/Homer	TRCATTCCAG	1	-0.02105	1	85	0.0681	8077.2	0.0832
ZBTB12(Zf)/HEK293-ZBTB12.GFP-ChIP-Seq(GSE58341)/Homer	NGNTCTAGAACCNGV	1	-0.01935	1	27	0.0216	3002.4	0.0309
DMRT1(DM)/Testis-DMRT1-ChIP-Seq(GSE64892)/Homer	TWGHWACAWTGTWDC	1	-0.01812	1	7	0.0056	1055.7	0.0109
TRPS1(Zf)/MCF7-TRPS1-ChIP-Seq(GSE107013)/Homer	AGATAAGANN	1	-0.01478	1	111	0.0889	10399.7	0.1071
Tbx21(T-box)/GM12878-TBX21-ChIP-Seq(Encode)/Homer	AGGTGTGAAA	1	-0.01099	1	74	0.0592	7327.1	0.0755
Tbet(T-box)/CD8-Tbet-ChIP-Seq(GSE33802)/Homer	AGGTGTGAAM	1	-0.008388	1	72	0.0576	7228.2	0.0745
E2A(bHLH)/proBcell-E2A-ChIP-Seq(GSE21978)/Homer	DNRCAGCTGY	1	-0.007752	1	234	0.1873	20841.2	0.2147
SCRT1(Zf)/HEK293-SCRT1.eGFP-ChIP-Seq(Encode)/Homer	GCAACAGGTG	1	-0.007728	1	23	0.0184	2799.9	0.0288
Gata4(Zf)/Heart-Gata4-ChIP-Seq(GSE35151)/Homer	NBWGATAAGR	1	-0.007146	1	46	0.0368	4957.3	0.0511
VDR(NR),DR3/GM10855-VDR+vitD-ChIP-Seq(GSE22484)/Homer	ARAGGTCANWGAGTTCANNN	1	-0.006498	1	11	0.0088	1620.6	0.0167
ERE(NR),IR3/MCF7-ERa-ChIP-Seq(Unpublished)/Homer	VAGGTCACNSTGACC	1	-0.006156	1	15	0.012	2045	0.0211
Twist(bHLH)/HMLE-TWIST1-ChIP-Seq(Chang_et_al)/Homer	VCAKCTGGNNNCCAGMTGBN	1	-0.005608	1	7	0.0056	1199.2	0.0124
SF1(NR)/H295R-Nr5a1-ChIP-Seq(GSE44220)/Homer	CAAGGHCANV	1	-0.005312	1	34	0.0272	3915.6	0.0403
LRF(Zf)/Erythroblasts-ZBTB7A-ChIP-Seq(GSE74977)/Homer	AAGACCCYYN	1	-0.005132	1	301	0.241	26460.2	0.2726
Gata2(Zf)/K562-GATA2-ChIP-Seq(GSE18829)/Homer	BBCTTATCTS	1	-0.004689	1	26	0.0208	3178.1	0.0327
Nr5a2(NR)/Pancreas-LRH1-ChIP-Seq(GSE34295)/Homer	BTCAAGGTCA	1	-0.004632	1	56	0.0448	5962	0.0614
TEAD(TEA)/Fibroblast-PU.1-ChIP-Seq(Unpublished)/Homer	YCWGGAATGY	1	-0.004065	1	40	0.032	4529.8	0.0467
PPARa(NR),DR1/Liver-Ppara-ChIP-Seq(GSE47954)/Homer	VNAGGKCAAAGGTCA	1	-0.003748	1	93	0.0745	9282.9	0.0956
TEAD1(TEAD)/HepG2-TEAD1-ChIP-Seq(Encode)/Homer	CYRCATTCCA	1	-0.003398	1	67	0.0536	7021.6	0.0723
OCT:OCT(POU,Homeobox)/NPC-OCT6-ChIP-Seq(GSE43916)/Homer	YATGCATATRCATRT	1	-0.002689	1	1	0.0008	459.9	0.0047
Gata1(Zf)/K562-GATA1-ChIP-Seq(GSE18829)/Homer	SAGATAAGRV	1	-0.002358	1	22	0.0176	2902.8	0.0299
Nkx3.1(Homeobox)/LNCaP-Nkx3.1-ChIP-Seq(GSE28264)/Homer	AAGCACTTAA	1	-0.002111	1	221	0.1769	20275.3	0.2089
Nkx2.2(Homeobox)/NPC-Nkx2.2-ChIP-Seq(GSE61673)/Homer	BTBRAGTGSN	1	-0.002054	1	226	0.1809	20698.1	0.2132
TR4(NR),DR1/Hela-TR4-ChIP-Seq(GSE24685)/Homer	GAGGTCAAAGGTCA	1	-0.001783	1	3	0.0024	816.7	0.0084
Gata6(Zf)/HUG1N-GATA6-ChIP-Seq(GSE51936)/Homer	YCTTATCTBN	1	-0.001684	1	36	0.0288	4326.1	0.0446
Hnf1(Homeobox)/Liver-Foxa2-Chip-Seq(GSE25694)/Homer	GGTTAAWCATTAA	1	-0.001623	1	1	0.0008	498	0.0051
TEAD2(TEA)/Py2T-Tead2-ChIP-Seq(GSE55709)/Homer	CCWGGAATGY	1	-0.000863	1	31	0.0248	3962.5	0.0408
HINFP(Zf)/K562-HINFP.eGFP-ChIP-Seq(Encode)/Homer	TWVGGTCCGC	1	-0.000833	1	54	0.0432	6157.1	0.0634
TEAD4(TEA)/Tropoblast-Tead4-ChIP-Seq(GSE37350)/Homer	CCWGGAATGY	1	-0.000522	1	60	0.048	6810.8	0.0702
GATA3(Zf)/iTreg-Gata3-ChIP-Seq(GSE20898)/Homer	AGATAASR	1	-0.00044	1	71	0.0568	7856.1	0.0809
Erra(NR)/HepG2-Erra-ChIP-Seq(GSE31477)/Homer	CAAAGGTCAG	1	-0.000113	1	240	0.1922	22818.7	0.2351
Nkx2.1(Homeobox)/LungAC-Nkx2.1-ChIP-Seq(GSE43252)/Homer	RSCACTYRAG	1	-0.000103	1	288	0.2306	26825.7	0.2764
RAR:RXR(NR),DR0/ES-RAR-ChIP-Seq(GSE56893)/Homer	AGGTCAAGGTCA	1	-4.4e-05	1	2	0.0016	978.5	0.0101
GLIS3(Zf)/Thyroid-Glis3.GFP-ChIP-Seq(GSE103297)/Homer	CTCCCTGGGAGGCCN	1	-2.9e-05	1	296	0.237	27874.4	0.2872
Tbx6(T-box)/ESC-Tbx6-ChIP-Seq(GSE93524)/Homer	DAGGTGTBAA	1	-2.7e-05	1	77	0.0616	8993.7	0.0927
ERRg(NR)/Kidney-ESRRG-ChIP-Seq(GSE104905)/Homer	GTGACCTTGRVN	1	-1.5e-05	1	53	0.0424	6809.2	0.0701
Esrrb(NR)/mES-Esrrb-ChIP-Seq(GSE11431)/Homer	KTGACCTTGA	1	-1.4e-05	1	33	0.0264	4814.7	0.0496
CRX(Homeobox)/Retina-Crx-ChIP-Seq(GSE20012)/Homer	GCTAATCC	1	-1.4e-05	1	190	0.1521	19166.9	0.1975
THRb(NR)/HepG2-THRb.Flag-ChIP-Seq(Encode)/Homer	GGTCACCTGAGGTCA	1	-1.2e-05	1	66	0.0528	8112.9	0.0836
Bapx1(Homeobox)/VertebralCol-Bapx1-ChIP-Seq(GSE36672)/Homer	TTRAGTGSYK	1	-6e-06	1	223	0.1785	22203.2	0.2287
Tbx5(T-box)/HL1-Tbx5.biotin-ChIP-Seq(GSE21529)/Homer	AGGTGTCA	1	-3e-06	1	337	0.2698	31915.4	0.3288
THRa(NR)/C17.2-THRa-ChIP-Seq(GSE38347)/Homer	GGTCANYTGAGGWCA	1	-1e-06	1	37	0.0296	5609.9	0.0578
LXRE(NR),DR4/RAW-LXRb.biotin-ChIP-Seq(GSE21512)/Homer	RGGTTACTANAGGTCA	1	0	1	2	0.0016	1349.9	0.0139
GSC(Homeobox)/FrogEmbryos-GSC-ChIP-Seq(DRA000576)/Homer	RGGATTAR	1	0	1	93	0.0745	11491.9	0.1184
THRb(NR)/Liver-NR1A2-ChIP-Seq(GSE52613)/Homer	TRAGGTCA	1	0	1	377	0.3018	36578.5	0.3768
Slug(Zf)/Mesoderm-Snai2-ChIP-Seq(GSE61475)/Homer	SNGCACCTGCHS	1	0	1	49	0.0392	7938.2	0.0818
COUP-TFII(NR)/K562-NR2F1-ChIP-Seq(Encode)/Homer	GKBCARAGGTCA	1	0	1	101	0.0809	14195	0.1462
EAR2(NR)/K562-NR2F6-ChIP-Seq(Encode)/Homer	NRBCARRGGTCA	1	0	1	84	0.0673	13199.3	0.136
COUP-TFII(NR)/Artia-Nr2f2-ChIP-Seq(GSE46497)/Homer	AGRGGTCA	1	0	1	117	0.0937	16672	0.1718
ZNF528(Zf)/HEK293-ZNF528.GFP-ChIP-Seq(GSE58341)/Homer	AGAAATGACTTCCCT	1	0	1	0	0	45	0.0005
DUX(Homeobox)/C2C12-Dux-ChIP-Seq(GSE87279)/Homer	BCWGATTCAATCAAN	1	0	1	0	0	12.1	0.0001
E2A(bHLH),near_PU.1/Bcell-PU.1-ChIP-Seq(GSE21512)/Homer	NVCACCTGBN	1	0	1	92	0.0737	18526.6	0.1909
ZEB1(Zf)/PDAC-ZEB1-ChIP-Seq(GSE64557)/Homer	VCAGGTRDRY	1	0	1	93	0.0745	20440.5	0.2106
Snail1(Zf)/LS174T-SNAIL1.HA-ChIP-Seq(GSE127183)/Homer	TRCACCTGCY	1	0	1	61	0.0488	11858.3	0.1222
EBNA1(EBV-virus)/Raji-EBNA1-ChIP-Seq(GSE30709)/Homer	GGYAGCAYDTGCTDCCCNNN	1	0	1	0	0	137.5	0.0014
T1ISRE(IRF)/ThioMac-Ifnb-Expression/Homer	ACTTTCGTTTCT	1	0	1	0	0	55.2	0.0006
RARa(NR)/K562-RARa-ChIP-Seq(Encode)/Homer	TTGAMCTTTG	1	0	1	208	0.1665	26214.5	0.2701
RARg(NR)/ES-RARg-ChIP-Seq(GSE30538)/Homer	AGGTCAAGGTCA	1	0	1	0	0	239.8	0.0025
ZFP3(Zf)/HEK293-ZFP3.GFP-ChIP-Seq(GSE58341)/Homer	GGGTTTTGAAGGATGARTAGGAGTT	1	0	1	0	0	33.4	0.0003
REST-NRSF(Zf)/Jurkat-NRSF-ChIP-Seq/Homer	GGMGCTGTCCATGGTGCTGA	1	0	1	0	0	132.6	0.0014
GATA3(Zf),DR4/iTreg-Gata3-ChIP-Seq(GSE20898)/Homer	AGATGKDGAGATAAG	1	0	1	0	0	297.8	0.0031
ZEB2(Zf)/SNU398-ZEB2-ChIP-Seq(GSE103048)/Homer	GNMCAGGTGTGC	1	0	1	44	0.0352	12659.4	0.1304
ZNF41(Zf)/HEK293-ZNF41.GFP-ChIP-Seq(GSE58341)/Homer	CCTCATGGTGYCYTWYTCCCTTGTG	1	0	1	0	0	191.4	0.002
ZNF16(Zf)/HEK293-ZNF16.GFP-ChIP-Seq(GSE58341)/Homer	MACCTTCYATGGCTCCCTAKTGCCY	1	0	1	0	0	104.9	0.0011
